# Supplementary material for: Stem cell library screen identified ruxolitinib as regulator of osteoblastic differentiation of human skeletal stem cells
Source: Stem Cell Res Ther. 2018 Nov 21;9:319. doi: 10.1186/s13287-018-1068-x (PMC6249887; doi:10.1186/s13287-018-1068-x)
Supplement: Supplementary file 1 — List of differentially expressed genes (2.0 FC, p corr < 0.05) in human bone marrow mesenchymal stem cells (hBMSCs) differentiated into osteoblasts (day 10) in the presence of Ruxolitinib compared to DMSO. Differentially expressed genes (2.0 FC, p corr < 0.05) in human bone marrow mesenchymal stem cells (hBMSCs) differentiated into osteoblasts (day 10) in the presence of Ruxolitinib compared to DMSO detected using microarray. (XLSX 365 kb) [file 13287_2018_1068_MOESM1_ESM.xlsx]

## Sheet: Sheet1
Additional file 1. List of differentially expressed genes (2.0 FC, p corr <0.05) in human bone marrow mesenchymal stem cells (hBMSCs) differentiated into osteoblasts (day 10) in the presence of Ruxolitinib compared to DMSO
ProbeName	FC ([C12] vs [DMSO])	Log FC ([C12] vs [DMSO])	FC (abs) ([C12] vs [DMSO])	Regulation ([C12] vs [DMSO])	GeneSymbol	GeneName	ControlType	Description	EntrezGeneID	Go	Chromosome End Index_Avadis_	Chromosome Number_Avadis_	Chromosome Start Index_Avadis_	Chromosome Strand_Avadis_	Cytoband	GenbankAccession	GenomicCoordinates	RefSeqAccession	UniGeneID
A_33_P3383381	74.0069	6.20959	74.0069	up	SPHKAP	SPHK1 interactor, AKAP domain containing	FALSE	Homo sapiens SPHK1 interactor, AKAP domain containing (SPHKAP), transcript variant 1, mRNA [NM_001142644]	80309	GO:0005739|GO:0005515|GO:0030018|GO:0006928|GO:0010738|GO:0051018|GO:0070062	228846461	chr2	228846402	-	hs|2q36.3	NM_001142644	chr2:228846461-228846402	NM_001142644	Hs.436306
A_23_P7313	54.5975	5.77076	54.5975	up	SPP1	secreted phosphoprotein 1	FALSE	Homo sapiens secreted phosphoprotein 1 (SPP1), transcript variant 1, mRNA [NM_001040058]	6696	GO:0005515|GO:0048471|GO:0007566|GO:0010811|GO:0030593|GO:0050840|GO:0045177|GO:0033280|GO:0005576|GO:0042995|GO:0048545|GO:0005125|GO:0005615|GO:0031214|GO:0001649|GO:0048685|GO:0046697|GO:0006954|GO:0022617|GO:0045780|GO:0030198|GO:0007155|GO:0070062	88903979	chr4	88903920	+	hs|4q22.1	NM_001040058	chr4:88903920-88903979	NM_001040058	Hs.313
A_33_P3361636	54.2223	5.76081	54.2223	up	MGP	matrix Gla protein	FALSE	Homo sapiens matrix Gla protein (MGP), transcript variant 1, mRNA [NM_001190839]	4256	GO:0031012|GO:0005515|GO:0030500|GO:0001503|GO:0001502|GO:0005509|GO:0005578|GO:0008147|GO:0030154|GO:0070062|GO:0005201	15034886	chr12	15034827	-	hs|12p12.3	NM_001190839	chr12:15034886-15034827	NM_001190839	Hs.365706
A_23_P204286	50.2048	5.64975	50.2048	up	MGP	matrix Gla protein	FALSE	Homo sapiens matrix Gla protein (MGP), transcript variant 2, mRNA [NM_000900]	4256	GO:0031012|GO:0005515|GO:0030500|GO:0001503|GO:0001502|GO:0005509|GO:0005578|GO:0008147|GO:0030154|GO:0070062|GO:0005201	15034999	chr12	15034940	-	hs|12p12.3	NM_000900	chr12:15034999-15034940	NM_000900	Hs.365706
A_33_P3288624	36.3453	5.1837	36.3453	up	SLC7A14	solute carrier family 7, member 14	FALSE	Homo sapiens solute carrier family 7, member 14 (SLC7A14), mRNA [NM_020949]	57709	GO:0015171|GO:0010923|GO:0016021|GO:0005765|GO:0003333	170179092	chr3	170179033	-	hs|3q26.2	NM_020949	chr3:170179092-170179033	NM_020949	Hs.596660
A_23_P13493	35.9904	5.16954	35.9904	up	OR51E1	olfactory receptor, family 51, subfamily E, member 1	FALSE	Homo sapiens olfactory receptor, family 51, subfamily E, member 1 (OR51E1), mRNA [NM_152430]	143503	GO:0050911|GO:0004984|GO:0007186|GO:0005886|GO:0004930|GO:0016021	4674756	chr11	4674697	+	hs|11p15.4	NM_152430	chr11:4674697-4674756	NM_152430	Hs.470038
A_23_P35256	32.7955	5.03543	32.7955	up			FALSE	polymerase (RNA) III (DNA directed) polypeptide C (62kD) [Source:HGNC Symbol;Acc:HGNC:30076] [ENST00000334163]			145594972	chr1	145594157	-	hs|1q21.1	XM_005272927	chr1:145594972-145594157	XM_005272927	Hs.591457
A_33_P3214393	30.6444	4.93755	30.6444	up			FALSE	T cell receptor alpha variable 38-2/delta variable 8 [Source:HGNC Symbol;Acc:HGNC:12138] [ENST00000390465]			22749591	chr14	22749532	+	hs|14q11.2	D13074	chr14:22749532-22749591		Hs.495215
A_21_P0007704	23.8402	4.57532	23.8402	up	lnc-DBX2-1	lnc-DBX2-1:1	FALSE	LNCipedia lincRNA (lnc-DBX2-1), lincRNA [lnc-DBX2-1:1]			45870595	chr12	45870536	-	hs|12q12		chr12:45870595-45870536
A_23_P428485	22.0651	4.46369	22.0651	up	SPHKAP	SPHK1 interactor, AKAP domain containing	FALSE	Homo sapiens SPHK1 interactor, AKAP domain containing (SPHKAP), transcript variant 2, mRNA [NM_030623]	80309	GO:0005739|GO:0005515|GO:0030018|GO:0006928|GO:0010738|GO:0051018|GO:0070062	228845370	chr2	228845311	-	hs|2q36.3	NM_030623	chr2:228845370-228845311	NM_030623	Hs.436306
A_33_P3424491	21.5116	4.42704	21.5116	up	OR51E1	olfactory receptor, family 51, subfamily E, member 1	FALSE	Homo sapiens olfactory receptor, family 51, subfamily E, member 1 (OR51E1), mRNA [NM_152430]	143503	GO:0050911|GO:0004984|GO:0007186|GO:0005886|GO:0004930|GO:0016021	4676715	chr11	4676656	+	hs|11p15.4	NM_152430	chr11:4676656-4676715	NM_152430	Hs.470038
A_21_P0001613	19.3533	4.27451	19.3533	up	lnc-NUAK2-1	lnc-NUAK2-1:1	FALSE	LNCipedia lincRNA (lnc-NUAK2-1), lincRNA [lnc-NUAK2-1:1]			205251660	chr1	205251601	-	hs|1q32.1		chr1:205251660-205251601
A_21_P0008643	18.2438	4.18933	18.2438	up			FALSE				63730484	chr15	63730425	+	hs|15q22.31		chr15:63730425-63730484
A_23_P412389	17.91	4.16269	17.91	up	FGF18	fibroblast growth factor 18	FALSE	Homo sapiens fibroblast growth factor 18 (FGF18), mRNA [NM_003862]	8817	GO:0008286|GO:0030949|GO:0008284|GO:0030324|GO:0007267|GO:0005111|GO:0005615|GO:0009653|GO:0007173|GO:0002063|GO:0043406|GO:0032332|GO:0070374|GO:0048011|GO:0048015|GO:0005730|GO:0005576|GO:2000546|GO:0005105|GO:0001525|GO:0007399|GO:0007165|GO:0001958|GO:0001957|GO:0008543|GO:0001936|GO:0045087|GO:0008083|GO:0038095	170876190	chr5	170863258	+	hs|5q35.1	NM_003862	chr5:170863258-170876190	NM_003862	Hs.87191
A_23_P113351	17.2609	4.10943	17.2609	up	SPARCL1	SPARC-like 1 (hevin)	FALSE	Homo sapiens SPARC-like 1 (hevin) (SPARCL1), transcript variant 2, mRNA [NM_004684]	8404	GO:0007165|GO:0005509|GO:0005578|GO:0005615|GO:0070062	88394597	chr4	88394538	-	hs|4q22.1	NM_004684	chr4:88394597-88394538	NM_004684	Hs.62886
A_23_P36531	17.116	4.09728	17.116	up	TSPAN8	tetraspanin 8	FALSE	Homo sapiens tetraspanin 8 (TSPAN8), mRNA [NM_004616]	7103	GO:0030195|GO:0016021|GO:0070062	71526574	chr12	71526515	-	hs|12q21.1	NM_004616	chr12:71526574-71526515	NM_004616	Hs.170563
A_21_P0003329	16.8189	4.07201	16.8189	up			FALSE				174845465	chr4	174845406	-	hs|4q34.1		chr4:174845465-174845406
A_24_P411749	16.5317	4.04717	16.5317	up	GPR126	G protein-coupled receptor 126	FALSE	Homo sapiens G protein-coupled receptor 126 (GPR126), transcript variant a1, mRNA [NM_020455]	57211	GO:0007186|GO:0005886|GO:0004930|GO:0016021	142766962	chr6	142766903	+	hs|6q24.1	NM_020455	chr6:142766903-142766962	NM_020455	Hs.743302
A_33_P3297587	15.9722	3.99749	15.9722	up	LINC00244	long intergenic non-protein coding RNA 244	FALSE	Homo sapiens long intergenic non-protein coding RNA 244 (LINC00244), long non-coding RNA [NR_024119]	64433		156333795	chr7	156333736	+	hs|7q36.3	NR_024119	chr7:156333736-156333795	NR_024119	Hs.404170
A_19_P00801597	13.344	3.73812	13.344	up	lnc-SNX10-2	lnc-SNX10-2:6	FALSE	Homo sapiens cDNA FLJ31922 fis, clone NT2RP7005219. [AK056484]			26537344	chr7	26537285	+	hs|7p15.2		chr7:26537285-26537344		Hs.587432
A_33_P3331021	12.4577	3.63896	12.4577	up	LOC100129148	uncharacterized LOC100129148	FALSE	Homo sapiens uncharacterized LOC100129148 (LOC100129148), long non-coding RNA [NR_033999]	100129148		139102297	chr7	139102238	-	hs|7q34	NR_033999	chr7:139102297-139102238	NR_033999	Hs.744449
A_32_P331052	12.3672	3.62845	12.3672	up	RBBP8NL	RBBP8 N-terminal like	FALSE	Homo sapiens RBBP8 N-terminal like (RBBP8NL), mRNA [NM_080833]	140893	GO:0005615	60987695	chr20	60986009	-	hs|20q13.33	NM_080833	chr20:60987695-60986009	NM_080833	Hs.180374
A_21_P0013799	12.3622	3.62787	12.3622	up	XLOC_l2_015641		FALSE	BROAD Institute lincRNA (XLOC_l2_015641), lincRNA [TCONS_l2_00030391]			149129249	chrX	149129190	+	hs|Xq28		chrX:149129190-149129249		Hs.496916
A_23_P147900	12.29	3.61941	12.29	up	POU6F2	POU class 6 homeobox 2	FALSE	Homo sapiens POU class 6 homeobox 2 (POU6F2), transcript variant 1, mRNA [NM_007252]	11281	GO:0006355|GO:0003700|GO:0006366|GO:0007402|GO:0005634|GO:0007417|GO:0007601|GO:0003677	39504314	chr7	39504255	+	hs|7p14.1	NM_007252	chr7:39504255-39504314	NM_007252	Hs.137106
A_33_P3317613	11.3269	3.50168	11.3269	up	SYN2	synapsin II	FALSE	Homo sapiens synapsin II (SYN2), transcript variant IIa, mRNA [NM_133625]	6854	GO:0030054|GO:0008152|GO:0045202|GO:0007268|GO:0030672|GO:0003824|GO:0005524|GO:0007269	12232907	chr3	12232848	+	hs|3p25.2	NM_133625	chr3:12232848-12232907	NM_133625	Hs.445503
A_21_P0004475	10.9713	3.45567	10.9713	up	lnc-PROP1-3	lnc-PROP1-3:1	FALSE	LNCipedia lincRNA (lnc-PROP1-3), lincRNA [lnc-PROP1-3:1]			177479604	chr5	177479545	-	hs|5q35.3		chr5:177479604-177479545
A_33_P3807006	10.721	3.42237	10.721	up	lnc-PTN-2	lnc-PTN-2:1	FALSE	Homo sapiens clone N1 NTera2D1 teratocarcinoma mRNA. [AF279773]			136468900	chr7	136468841	-	hs|7q33	AF279773	chr7:136468900-136468841		Hs.660713
A_33_P3408743	10.69	3.41819	10.69	up	SLC16A12	solute carrier family 16, member 12	FALSE	Homo sapiens solute carrier family 16, member 12 (SLC16A12), mRNA [NM_213606]	387700	GO:0035879|GO:0005887|GO:0015129|GO:0005308|GO:0015293	91198421	chr10	91198362	-	hs|10q23.31	NM_213606	chr10:91198421-91198362	NM_213606	Hs.530338
A_21_P0010339	10.6465	3.41231	10.6465	up			FALSE	DB069106 TESTI4 Homo sapiens cDNA clone TESTI4011248 5', mRNA sequence [DB069106]			17097923	chr22	17097864	+	hs|22q11.1		chr22:17097864-17097923		Hs.691526
A_32_P167471	10.2642	3.35955	10.2642	up	CLMN	calmin (calponin-like, transmembrane)	FALSE	Homo sapiens calmin (calponin-like, transmembrane) (CLMN), mRNA [NM_024734]	79789	GO:0005737|GO:0008285|GO:0003779|GO:0016021|GO:0031175	95648676	chr14	95648617	-	hs|14q32.13	NM_024734	chr14:95648676-95648617	NM_024734	Hs.301478
A_21_P0014140	10.2046	3.35115	10.2046	up			FALSE	Q96UU4_9PEZI (Q96UU4) Subtilase (Fragment), partial (8%) [THC2654600]			16141805	chr5	16141746	+	hs|5p15.1		chr5:016141746-016141805
A_21_P0012197	10.1591	3.3447	10.1591	up	XLOC_l2_009182		FALSE	BROAD Institute lincRNA (XLOC_l2_009182), lincRNA [TCONS_l2_00017189]			29817578	chr21	29817519	-	hs|21q21.3		chr21:29817578-29817519
A_33_P3374478	9.9929	3.3209	9.9929	up	CASC4	cancer susceptibility candidate 4	FALSE	cancer susceptibility candidate 4 [Source:HGNC Symbol;Acc:HGNC:24892] [ENST00000429162]	113201	GO:0005794|GO:0016021	44599944	chr15	44599885	+	hs|15q15.3	AK098265	chr15:44599885-44599944		Hs.512867
A_21_P0011895	9.81904	3.29558	9.81904	up	LOC102723927	uncharacterized LOC102723927	FALSE		102723927		242913527	chr2	242913468	+	hs|2q37.3		chr2:242913468-242913527	XR_425551
A_21_P0000573	9.75841	3.28665	9.75841	up	CCDC162P	coiled-coil domain containing 162, pseudogene	FALSE	Homo sapiens coiled-coil domain containing 162, pseudogene (CCDC162P), non-coding RNA [NR_028595]	221262		109629420	chr6	109629361	+	hs|6q21	NR_028595	chr6:109629361-109629420	NR_028595	Hs.723571
A_23_P154338	9.70528	3.27877	9.70528	up	EFHD1	EF-hand domain family, member D1	FALSE	Homo sapiens EF-hand domain family, member D1 (EFHD1), transcript variant 1, mRNA [NM_025202]	80303	GO:0005509|GO:0005743|GO:0031175|GO:0070062	233547204	chr2	233547145	+	hs|2q37.1	NM_025202	chr2:233547145-233547204	NM_025202	Hs.516769
A_21_P0011892	9.61675	3.26555	9.61675	up	lnc-CXXC11-4	lnc-CXXC11-4:5	FALSE	LNCipedia lincRNA (lnc-CXXC11-4), lincRNA [lnc-CXXC11-4:5]			242876193	chr2	242876134	+	hs|2q37.3		chr2:242876134-242876193
A_21_P0000183	9.5127	3.24986	9.5127	up	RRS1-AS1	RRS1 antisense RNA 1 (head to head)	FALSE	Homo sapiens RRS1 antisense RNA 1 (head to head) (RRS1-AS1), long non-coding RNA [NR_040434]	100505676		67332026	chr8	67331967	-	hs|8q13.1	NR_040434	chr8:67332026-67331967	NR_040434	Hs.121613
A_32_P84373	9.35077	3.22508	9.35077	up	FAM153B	family with sequence similarity 153, member B	FALSE	Homo sapiens family with sequence similarity 153, member B (FAM153B), mRNA [NM_001265615]	202134		175541062	chr5	175541003	+	hs|5q35.2	NM_001265615	chr5:175541003-175541062	NM_001265615	Hs.368516
A_23_P166884	9.19586	3.20099	9.19586	up	GNAT1	guanine nucleotide binding protein (G protein), alpha transducing activity polypeptide 1	FALSE	Homo sapiens guanine nucleotide binding protein (G protein), alpha transducing activity polypeptide 1 (GNAT1), transcript variant 2, mRNA [NM_000172]	2779	GO:0000035|GO:0060041|GO:0005886|GO:0007603|GO:0042622|GO:0008283|GO:0003924|GO:0009642|GO:0046872|GO:0005829|GO:0071257|GO:0016324|GO:0050908|GO:0043025|GO:0009416|GO:0004871|GO:0001580|GO:0016056|GO:0001664|GO:0019901|GO:0051343|GO:0051344|GO:0005834|GO:0022400|GO:0031683|GO:0005525|GO:0050917|GO:0006184|GO:0007165|GO:0001917|GO:0016020|GO:0032391|GO:0007188|GO:0019003|GO:0042462|GO:0007601|GO:…	50231014	chr3	50230955	+	hs|3p21.31	NM_000172	chr3:50230955-50231014	NM_000172	Hs.517978
A_21_P0013705	9.11112	3.18763	9.11112	up			FALSE	topoisomerase I binding, arginine/serine-rich like, pseudogene [Source:HGNC Symbol;Acc:HGNC:50276] [ENST00000469756]			107048956	chr9	107048897	+	hs|9q31.1		chr9:107048897-107048956
A_33_P3349637	8.91736	3.15662	8.91736	up	PCDH1	protocadherin 1	FALSE	Homo sapiens protocadherin 1 (PCDH1), transcript variant 1, mRNA [NM_002587]	5097	GO:0005886|GO:0005911|GO:0005887|GO:0005509|GO:0007267|GO:0007156|GO:0007399	141242277	chr5	141242218	-	hs|5q31.3	NM_002587	chr5:141242277-141242218	NM_002587	Hs.79769
A_21_P0012345	8.88206	3.15089	8.88206	up			FALSE	sphingomyelin phosphodiesterase 4, neutral membrane (neutral sphingomyelinase-3) pseudogene 1 [Source:HGNC Symbol;Acc:HGNC:39673] [ENST00000433066]			20992710	chr22	20992651	-	hs|22q11.21		chr22:20992710-20992651		Hs.548073
A_21_P0008056	8.81492	3.13995	8.81492	up	lnc-C13orf15-1	lnc-C13orf15-1:1	FALSE	LNCipedia lincRNA (lnc-C13orf15-1), lincRNA [lnc-C13orf15-1:1]			42080312	chr13	42080253	+	hs|13q14.11		chr13:42080253-42080312
A_21_P0005436	8.80923	3.13902	8.80923	up	lnc-CHRM2-2	lnc-CHRM2-2:3	FALSE	LNCipedia lincRNA (lnc-CHRM2-2), lincRNA [lnc-CHRM2-2:3]			135864665	chr7	135864606	+	hs|7q33		chr7:135864606-135864665
A_23_P363365	8.54244	3.09465	8.54244	up	RXFP3	relaxin/insulin-like family peptide receptor 3	FALSE	Homo sapiens relaxin/insulin-like family peptide receptor 3 (RXFP3), mRNA [NM_016568]	51289	GO:0007186|GO:0005886|GO:0032467|GO:0005887|GO:0004930|GO:0051482|GO:0008528	33937936	chr5	33937877	+	hs|5p13.2	NM_016568	chr5:33937877-33937936	NM_016568	Hs.170146
A_32_P67526	8.50826	3.08886	8.50826	up	CFAP221	cilia and flagella associated protein 221	FALSE	Homo sapiens cilia and flagella associated protein 221 (CFAP221), transcript variant 1, mRNA [NM_001271049]	200373	GO:0005929|GO:0005516|GO:0005930|GO:0060271|GO:0003341	120409613	chr2	120409554	+	hs|2q14.2	NM_001271049	chr2:120409554-120409613	NM_001271049	Hs.496753
A_33_P3418380	8.43331	3.0761	8.43331	up			FALSE				34724625	chr16	34724566	+	hs|16p11.1		chr16:034724566-034724625
A_33_P3315134	8.41309	3.07264	8.41309	up	DIRC3	disrupted in renal carcinoma 3	FALSE	Homo sapiens disrupted in renal carcinoma 3 (DIRC3), long non-coding RNA [NR_026597]	729582		218148860	chr2	218148801	-	hs|2q35	NR_026597	chr2:218148860-218148801	NR_026597	Hs.572788
A_23_P111657	8.36961	3.06516	8.36961	up	SHH	sonic hedgehog	FALSE	Homo sapiens sonic hedgehog (SHH), mRNA [NM_000193]	6469	GO:0005515|GO:0001656|GO:0007389|GO:0001658|GO:0001755|GO:0030010|GO:0030878|GO:0007228|GO:0009790|GO:0005615|GO:0005113|GO:0031069|GO:0007224|GO:0007405|GO:0030162|GO:0021794|GO:0001947|GO:0007507|GO:0009880|GO:0030539|GO:0016015|GO:0001948|GO:0003140|GO:0007411|GO:0006508|GO:0016539|GO:0002320|GO:0033077|GO:0030336|GO:0014902|GO:0001708|GO:0009986|GO:0021938|GO:0005509|GO:0021978|GO:0000122|GO:…	155595960	chr7	155595901	-	hs|7q36.3	NM_000193	chr7:155595960-155595901	NM_000193	Hs.164537
A_21_P0009897	8.26202	3.04649	8.26202	up			FALSE				26113583	chr20	26113524	-	hs|20p11.1		chr20:26113583-26113524
A_21_P0005824	8.16747	3.02989	8.16747	up	lnc-ZMAT4-3	lnc-ZMAT4-3:4	FALSE	LNCipedia lincRNA (lnc-ZMAT4-3), lincRNA [lnc-ZMAT4-3:4]			40156308	chr8	40156249	-	hs|8p11.21		chr8:40156308-40156249
A_23_P382065	8.08806	3.01579	8.08806	up	EMCN	endomucin	FALSE	Homo sapiens endomucin (EMCN), transcript variant 1, mRNA [NM_016242]	51705	GO:0005886|GO:0005576|GO:0016021	101319215	chr4	101319156	-	hs|4q24	NM_016242	chr4:101319215-101319156	NM_016242	Hs.152913
A_33_P3368208	8.0832	3.01493	8.0832	up	ABRA	actin-binding Rho activating protein	FALSE	Homo sapiens actin-binding Rho activating protein (ABRA), mRNA [NM_139166]	137735	GO:0051091|GO:0005886|GO:0045944|GO:0035025|GO:0003713|GO:0003779|GO:0015629|GO:0030017|GO:0006351|GO:0000060	107771790	chr8	107771731	-	hs|8q23.1	NM_139166	chr8:107771790-107771731	NM_139166	Hs.374668
A_33_P3549091	8.04739	3.00852	8.04739	up	LOC100131347	RAD52 motif containing 1 pseudogene	FALSE	Homo sapiens RAD52 motif containing 1 pseudogene (LOC100131347), non-coding RNA [NR_036551]	100131347		37237586	chr17	37237527	+	hs|17q12	NR_036551	chr17:37237527-37237586	NR_036551	Hs.676510
A_21_P0003750	7.97463	2.99542	7.97463	up	LOC102725192	uncharacterized LOC102725192	FALSE	PREDICTED: Homo sapiens uncharacterized LOC102725192 (LOC102725192), misc_RNA [XR_431738]	102725192		90459498	chr4	90459439	-	hs|4q22.1		chr4:90459498-90459439	XR_431738
A_21_P0005322	7.94605	2.99024	7.94605	up	lnc-CCDC71L-1	lnc-CCDC71L-1:2	FALSE	LNCipedia lincRNA (lnc-CCDC71L-1), lincRNA [lnc-CCDC71L-1:2]			106256185	chr7	106256126	-	hs|7q22.3		chr7:106256185-106256126
A_21_P0003217	7.9099	2.98366	7.9099	up	lnc-LSM3-1	lnc-LSM3-1:2	FALSE	LNCipedia lincRNA (lnc-LSM3-1), lincRNA [lnc-LSM3-1:2]			14272185	chr3	14272126	+	hs|3p25.1		chr3:14272126-14272185
A_33_P3342628	7.8999	2.98183	7.8999	up	HES4	hes family bHLH transcription factor 4	FALSE	Homo sapiens hes family bHLH transcription factor 4 (HES4), transcript variant 2, mRNA [NM_021170]	57801	GO:0006355|GO:0046983|GO:0005634|GO:0003677|GO:0030154|GO:0006351|GO:0008134|GO:0007399	934404	chr1	934345	-	hs|1p36.33	NM_021170	chr1:934404-934345	NM_021170	Hs.154029
A_21_P0011733	7.86101	2.97472	7.86101	up	LOC100505851	uncharacterized LOC100505851	FALSE	PREDICTED: Homo sapiens uncharacterized LOC100505851 (LOC100505851), misc_RNA [XR_109588]	100505851		24132615	chr19	24132556	-	hs|19p12	XR_109588	chr19:24132615-24132556	XR_109588	Hs.190888
A_23_P324327	7.69503	2.94393	7.69503	up	GPRC5B	G protein-coupled receptor, class C, group 5, member B	FALSE	Homo sapiens G protein-coupled receptor, class C, group 5, member B (GPRC5B), mRNA [NM_016235]	51704	GO:0001664|GO:0005886|GO:0009986|GO:0019901|GO:0004930|GO:0061098|GO:0090263|GO:0005730|GO:0005634|GO:0042593|GO:0030295|GO:0005615|GO:0043231|GO:0007186|GO:0045666|GO:0050729|GO:0010976|GO:0060907|GO:0045121|GO:0007626|GO:0016021|GO:0043123|GO:0030659|GO:0070062	19870688	chr16	19870629	-	hs|16p12.3	NM_016235	chr16:19870688-19870629	NM_016235	Hs.148685
A_23_P383009	7.68449	2.94195	7.68449	up	IGFBP5	insulin-like growth factor binding protein 5	FALSE	Homo sapiens insulin-like growth factor binding protein 5 (IGFBP5), mRNA [NM_000599]	3488	GO:0017148|GO:0005515|GO:0048630|GO:0051897|GO:0031994|GO:0031995|GO:0005615|GO:0001558|GO:0014912|GO:0010906|GO:0031069|GO:0035556|GO:0044342|GO:0006006|GO:0001968|GO:0030336|GO:0060056|GO:0005576|GO:0048662|GO:0042593|GO:0016942|GO:0001649|GO:0007165|GO:0071407|GO:0045668|GO:0043569|GO:0043568|GO:0071320|GO:0044267|GO:0051146	217537226	chr2	217537167	-	hs|2q35	NM_000599	chr2:217537226-217537167	NM_000599	Hs.607212
A_21_P0009422	7.65007	2.93547	7.65007	up			FALSE	Homo sapiens, clone IMAGE:5538207, mRNA. [BC040860]			45120916	chr18	45120857	+	hs|18q21.1		chr18:45120857-45120916		Hs.639112
A_32_P163805	7.62211	2.93019	7.62211	up	LINC00301	long intergenic non-protein coding RNA 301	FALSE	Homo sapiens long intergenic non-protein coding RNA 301 (LINC00301), long non-coding RNA [NR_026946]	283197	GO:0016021	60454453	chr11	60454394	+	hs|11q12.2	NR_026946	chr11:60454394-60454453	NR_026946	Hs.372650
A_21_P0001939	7.57877	2.92196	7.57877	up	lnc-HOXD13-1	lnc-HOXD13-1:1	FALSE	LNCipedia lincRNA (lnc-HOXD13-1), lincRNA [lnc-HOXD13-1:1]			176768960	chr2	176768901	+	hs|2q31.1		chr2:176768901-176768960
A_24_P400324	7.57206	2.92069	7.57206	up	THSD7A	thrombospondin, type I, domain containing 7A	FALSE	Homo sapiens thrombospondin, type I, domain containing 7A (THSD7A), mRNA [NM_015204]	221981	GO:0005886|GO:0016021|GO:0001525|GO:0030154|GO:0070062	11414524	chr7	11414465	-	hs|7p21.3	NM_015204	chr7:11414524-11414465	NM_015204	Hs.120855
A_33_P3373970	7.30449	2.86878	7.30449	up			FALSE
A_32_P189790	7.29792	2.86749	7.29792	up	DKFZp779M0652	uncharacterized DKFZp779M0652	FALSE	Homo sapiens uncharacterized DKFZp779M0652 (DKFZp779M0652), long non-coding RNA [NR_027134]	374387		45793907	chr11	45793848	+	hs|11p11.2	NR_027134	chr11:45793848-45793907	NR_027134	Hs.632142
A_21_P0000705	7.26892	2.86174	7.26892	up	ARHGEF26-AS1	ARHGEF26 antisense RNA 1	FALSE	Homo sapiens ARHGEF26 antisense RNA 1 (ARHGEF26-AS1), long non-coding RNA [NR_037901]	100507524		153742903	chr3	153742844	-	hs|3q25.2	NR_037901	chr3:153742903-153742844	NR_037901	Hs.370221
A_23_P333683	7.25613	2.8592	7.25613	up	IGSF10	immunoglobulin superfamily, member 10	FALSE	Homo sapiens immunoglobulin superfamily, member 10 (IGSF10), transcript variant 1, mRNA [NM_178822]	285313	GO:0001503|GO:0007275|GO:0005576|GO:0030154	151154932	chr3	151154873	-	hs|3q25.1	NM_178822	chr3:151154932-151154873	NM_178822	Hs.58561
A_32_P84369	7.20706	2.84941	7.20706	up	FAM153C	family with sequence similarity 153, member C, pseudogene	FALSE	Homo sapiens family with sequence similarity 153, member C (FAM153C), non-coding RNA [NR_038353]	653316		177475775	chr5	177475716	+	hs|5q35.3	NR_038353	chr5:177475716-177475775	NR_038353	Hs.652193
A_33_P3704280	7.15243	2.83843	7.15243	up	SAP30L-AS1	SAP30L antisense RNA 1 (head to head)	FALSE	Homo sapiens cDNA FLJ38109 fis, clone D3OST2001788. [AK095428]	386627		153813457	chr5	153813398	-	hs|5q33.2	AK095428	chr5:153813457-153813398		Hs.652021
A_21_P0002621	7.04024	2.81562	7.04024	up	LINC01117	long intergenic non-protein coding RNA 1117	FALSE	PREDICTED: Homo sapiens uncharacterized LOC102724224 (LOC102724224), ncRNA [XR_427195]	102724224		177520704	chr2	177520645	+	hs|2q31.1		chr2:177520645-177520704	XR_427195
A_21_P0002859	6.88005	2.78242	6.88005	up			FALSE				72554016	chr3	72553957	-	hs|3p13		chr3:72554016-72553957
A_21_P0000788	6.86949	2.7802	6.86949	up	LOC100507387	uncharacterized LOC100507387	FALSE	Homo sapiens uncharacterized LOC100507387 (LOC100507387), long non-coding RNA [NR_038402]	100507387		175552165	chr5	175552106	+	hs|5q35.2	NR_038402	chr5:175552106-175552165	NR_038402	Hs.368516
A_23_P81131	6.82406	2.77063	6.82406	up	CORIN	corin, serine peptidase	FALSE	Homo sapiens corin, serine peptidase (CORIN), transcript variant 1, mRNA [NM_006587]	10699	GO:0007565|GO:0004252|GO:0005886|GO:0009986|GO:0005576|GO:0016486|GO:0005887|GO:0006508|GO:0008217|GO:0035813|GO:0016021|GO:0003050|GO:0070008	47596373	chr4	47596314	-	hs|4p12	NM_006587	chr4:47596373-47596314	NM_006587	Hs.518618
A_33_P3283430	6.81302	2.76829	6.81302	up	SEL1L2	sel-1 suppressor of lin-12-like 2 (C. elegans)	FALSE	Homo sapiens sel-1 suppressor of lin-12-like 2 (C. elegans) (SEL1L2), transcript variant 1, mRNA [NM_001271539]	80343	GO:0016021	13830116	chr20	13830057	-	hs|20p12.1	NM_001271539	chr20:13830116-13830057	NM_001271539	Hs.590879
A_21_P0005417	6.81076	2.76782	6.81076	up	LOC100996249	uncharacterized LOC100996249	FALSE	Homo sapiens uncharacterized LOC100996249 (LOC100996249), transcript variant 1, long non-coding RNA [NR_110159]	100996249		112260661	chr7	112260602	+	hs|7q31.1	NR_110159	chr7:112260602-112260661	NR_110159
A_33_P3280147	6.79165	2.76376	6.79165	up	FLJ45079	FLJ45079 protein	FALSE	Homo sapiens FLJ45079 protein (FLJ45079), long non-coding RNA [NR_028337]	400624		75875293	chr17	75875234	-	hs|17q25.3	NR_028337	chr17:75875293-75875234	NR_028337	Hs.514521
A_23_P146134	6.78366	2.76206	6.78366	up	DUSP26	dual specificity phosphatase 26 (putative)	FALSE	Homo sapiens dual specificity phosphatase 26 (putative) (DUSP26), mRNA [NM_024025]	78986	GO:0005515|GO:0001102|GO:0005794|GO:0005634|GO:0000122|GO:0035335|GO:0004647|GO:0045785|GO:0005739|GO:0002039|GO:0005737|GO:0006470|GO:0044387|GO:0070373|GO:0004721|GO:0008138|GO:0004725|GO:0070062	33448945	chr8	33448886	-	hs|8p12	NM_024025	chr8:33448945-33448886	NM_024025	Hs.8719
A_33_P3210934	6.74729	2.75431	6.74729	up	PCDHA13	protocadherin alpha 13	FALSE	Homo sapiens protocadherin alpha 13 (PCDHA13), transcript variant 2, mRNA [NM_031865]	56136	GO:0005886|GO:0005509|GO:0016021|GO:0007156	140264278	chr5	140264219	+	hs|5q31.3	NM_031865	chr5:140264219-140264278	NM_031865	Hs.199343
A_19_P00316035	6.72193	2.74888	6.72193	up	LOC101927151	uncharacterized LOC101927151	FALSE	PREDICTED: Homo sapiens uncharacterized LOC101927170 (LOC101927170), transcript variant X1, ncRNA [XR_243976]	101927151		28409705	chr19	28409646	+	hs|19q11	XR_243976	chr19:28409646-28409705	XR_243976
A_24_P84752	6.71202	2.74675	6.71202	up			FALSE	Homo sapiens cDNA FLJ11348 fis, clone PLACE4000638. [AK002210]			134539475	chr8	134539416	+	hs|8q24.22	AK002210	chr8:134539416-134539475
A_33_P3278362	6.66815	2.73729	6.66815	up	ANKRD2	ankyrin repeat domain 2 (stretch responsive muscle)	FALSE	Homo sapiens ankyrin repeat domain 2 (stretch responsive muscle) (ANKRD2), transcript variant 1, mRNA [NM_001291218]	26287	GO:0000791|GO:0043619|GO:0005634|GO:0000122|GO:0043422|GO:0035914|GO:0030017|GO:0045662|GO:0005829|GO:0031432|GO:0043231|GO:0006936|GO:0007517|GO:0016605|GO:0008307|GO:0031674	99343616	chr10	99343557	+	hs|10q24.2	NM_001291218	chr10:99343557-99343616	NM_001291218	Hs.73708
A_21_P0008288	6.5102	2.7027	6.5102	up			FALSE				100092074	chr14	100092015	+	hs|14q32.2		chr14:100092015-100092074		Hs.131714
A_21_P0010135	6.46083	2.69172	6.46083	up			FALSE				47459020	chr21	47458961	+	hs|21q22.3		chr21:47458961-47459020
A_24_P13024	6.44972	2.68924	6.44972	up	SLC16A12	solute carrier family 16, member 12	FALSE	Homo sapiens solute carrier family 16, member 12 (SLC16A12), mRNA [NM_213606]	387700	GO:0035879|GO:0005887|GO:0015129|GO:0005308|GO:0015293	91190274	chr10	91190215	-	hs|10q23.31	NM_213606	chr10:91190274-91190215	NM_213606	Hs.530338
A_21_P0011734	6.44517	2.68822	6.44517	up	LOC100505851	uncharacterized LOC100505851	FALSE	PREDICTED: Homo sapiens uncharacterized LOC100505851 (LOC100505851), misc_RNA [XR_109588]	100505851		24135032	chr19	24134973	-	hs|19p12	XR_109588	chr19:24135032-24134973	XR_109588	Hs.190888
A_33_P3414107	6.41948	2.68246	6.41948	up	LOC729040	uncharacterized LOC729040	FALSE	PREDICTED: Homo sapiens uncharacterized LOC729040 (LOC729040), misc_RNA [XR_241838]	729040		90575973	chr5	90575914	-	hs|5q14.3	XR_241838	chr5:90575973-90575914	XR_241838	Hs.678658
A_33_P3364180	6.39909	2.67787	6.39909	up	FGD5	FYVE, RhoGEF and PH domain containing 5	FALSE	Homo sapiens FYVE, RhoGEF and PH domain containing 5 (FGD5), mRNA [NM_152536]	152273	GO:0005515|GO:0005794|GO:0030036|GO:0031267|GO:0005783|GO:0008360|GO:0032587|GO:0001726|GO:0046872|GO:0030027|GO:0043088|GO:0043547|GO:0005085|GO:0005737|GO:0032321|GO:0007010|GO:0046847|GO:0005089|GO:0005856|GO:0005769	14975895	chr3	14975836	+	hs|3p25.1	NM_152536	chr3:14975836-14975895	NM_152536	Hs.412406
A_24_P228149	6.34494	2.66561	6.34494	up	KRT13	keratin 13, type I	FALSE	Homo sapiens keratin 13, type I (KRT13), transcript variant 2, mRNA [NM_002274]	3860	GO:0009314|GO:0071300|GO:0005198|GO:0007010|GO:0005634|GO:0045111|GO:0045095|GO:0043587|GO:0070062	39661309	chr17	39659920	-	hs|17q21.2	NM_002274	chr17:39661309-39659920	NM_002274	Hs.654550
A_33_P3212072	6.31284	2.65829	6.31284	up	GORAB	golgin, RAB6-interacting	FALSE	Homo sapiens golgin, RAB6-interacting (GORAB), transcript variant 3, mRNA [NM_001146039]	92344	GO:0005515|GO:0005737|GO:0005794|GO:0005730|GO:0005654|GO:0005634	170514891	chr1	170514832	+	hs|1q24.2	NM_001146039	chr1:170514832-170514891	NM_001146039	Hs.183702
A_19_P00813087	6.29504	2.65421	6.29504	up	LINC01158	long intergenic non-protein coding RNA 1158	FALSE	Homo sapiens long intergenic non-protein coding RNA 1158 (LINC01158), long non-coding RNA [NR_037883]	100506421		105424243	chr2	105424184	-	hs|2q12.1	NR_037883	chr2:105424243-105424184	NR_037883	Hs.437281
A_23_P64161	6.29142	2.65339	6.29142	up	ANGPTL5	angiopoietin-like 5	FALSE	Homo sapiens angiopoietin-like 5 (ANGPTL5), mRNA [NM_178127]	253935	GO:0005576	101762163	chr11	101762104	-	hs|11q22.1	NM_178127	chr11:101762163-101762104	NM_178127	Hs.318370
A_24_P85243	6.28836	2.65268	6.28836	up	FAM153A	family with sequence similarity 153, member A	FALSE	family with sequence similarity 153, member A [Source:HGNC Symbol;Acc:HGNC:29940] [ENST00000360669]	285596		177138619	chr5	177138560	-	hs|5q35.3		chr5:177138619-177138560		Hs.627298
A_23_P86470	6.23614	2.64065	6.23614	up	CH25H	cholesterol 25-hydroxylase	FALSE	Homo sapiens cholesterol 25-hydroxylase (CH25H), mRNA [NM_003956]	9023	GO:0006629|GO:0001567|GO:0005506|GO:0006699|GO:0008395|GO:0044281|GO:0005829|GO:0005789|GO:0016126|GO:0006633|GO:0008206|GO:0016021|GO:0055114|GO:0008203	90965860	chr10	90965801	-	hs|10q23.31	NM_003956	chr10:90965860-90965801	NM_003956	Hs.47357
A_32_P148538	6.2332	2.63997	6.2332	up	LPPR4	lipid phosphate phosphatase-related protein type 4	FALSE	Homo sapiens lipid phosphate phosphatase-related protein type 4 (LPPR4), transcript variant 1, mRNA [NM_014839]	9890	GO:0048839|GO:0042577|GO:0046839|GO:0005887|GO:0008195|GO:0007409	99774749	chr1	99774690	+	hs|1p21.2	NM_014839	chr1:99774690-99774749	NM_014839	Hs.13245
A_24_P94319	6.21348	2.6354	6.21348	up	C1orf177	chromosome 1 open reading frame 177	FALSE	Homo sapiens chromosome 1 open reading frame 177 (C1orf177), transcript variant 1, mRNA [NM_152607]	163747		55280654	chr1	55280595	+	hs|1p32.3	NM_152607	chr1:55280595-55280654	NM_152607	Hs.376018
A_21_P0005219	6.16078	2.62311	6.16078	up	ZNRF2	zinc and ring finger 2, E3 ubiquitin protein ligase	FALSE	zinc and ring finger 2 [Source:HGNC Symbol;Acc:HGNC:22316] [ENST00000442800]	223082	GO:0042734|GO:0005737|GO:0030054|GO:0016567|GO:0005886|GO:0016874|GO:0008270|GO:0005765|GO:0030659|GO:0010008	30451570	chr7	30405910	+	hs|7p14.3		chr7:30405910-30451570		Hs.741107
A_23_P13907	6.15951	2.62282	6.15951	up	IGF1	insulin-like growth factor 1 (somatomedin C)	FALSE	Homo sapiens insulin-like growth factor 1 (somatomedin C) (IGF1), transcript variant 4, mRNA [NM_000618]	3479	GO:0010468|GO:0005515|GO:0033160|GO:0009408|GO:0005159|GO:0005158|GO:0046579|GO:0030879|GO:0005615|GO:0030104|GO:0046326|GO:0045445|GO:0045821|GO:0014834|GO:0045740|GO:0030168|GO:0045840|GO:0014068|GO:0014904|GO:0030166|GO:0001501|GO:0007517|GO:0005178|GO:0005179|GO:0043388|GO:0010001|GO:0045893|GO:0044267|GO:0008083|GO:0035630|GO:0008284|GO:0008285|GO:0005886|GO:0032878|GO:0006928|GO:0021940|GO:…	102796325	chr12	102796266	-	hs|12q23.2	NM_000618	chr12:102796325-102796266	NM_000618	Hs.160562
A_23_P254165	6.13112	2.61615	6.13112	up	RAI2	retinoic acid induced 2	FALSE	Homo sapiens retinoic acid induced 2 (RAI2), transcript variant 2, mRNA [NM_021785]	10742	GO:0005515|GO:0003674|GO:0009790|GO:0005575	17818437	chrX	17818378	-	hs|Xp22.13	NM_021785	chrX:17818437-17818378	NM_021785	Hs.446680
A_23_P67896	6.1311	2.61615	6.1311	up	SCN3A	sodium channel, voltage gated, type III alpha subunit	FALSE	Homo sapiens sodium channel, voltage gated, type III alpha subunit (SCN3A), transcript variant 1, mRNA [NM_006922]	6328	GO:0005737|GO:0086010|GO:0005886|GO:0005248|GO:0035725|GO:0034765|GO:0001518|GO:0006814|GO:0019228	165946977	chr2	165946918	-	hs|2q24.3	NM_006922	chr2:165946977-165946918	NM_006922	Hs.435274
A_32_P183765	6.07122	2.60199	6.07122	up	ERBB4	erb-b2 receptor tyrosine kinase 4	FALSE	Homo sapiens erb-b2 receptor tyrosine kinase 4 (ERBB4), transcript variant JM-a/CVT-1, mRNA [NM_005235]	2066	GO:0060045|GO:0005515|GO:0021551|GO:0005154|GO:0044212|GO:0001755|GO:0042803|GO:0007507|GO:0009880|GO:0060644|GO:0046777|GO:0007173|GO:0043552|GO:0005759|GO:0070374|GO:0023014|GO:0030334|GO:0018108|GO:0043235|GO:0045165|GO:0008543|GO:0045087|GO:0021889|GO:0005654|GO:0045893|GO:0038095|GO:0008284|GO:0008285|GO:0005886|GO:0008283|GO:0042523|GO:0005634|GO:0005829|GO:0005739|GO:0016323|GO:0061026|GO:…	212240574	chr2	212240515	-	hs|2q34	NM_005235	chr2:212240574-212240515	NM_005235	Hs.390729
A_33_P3407235	6.02407	2.59074	6.02407	up			FALSE				73351775	chrX	73351716	+	hs|Xq13.2		chrX:073351716-073351775
A_23_P149084	5.98264	2.58078	5.98264	up	GRIK3	glutamate receptor, ionotropic, kainate 3	FALSE	Homo sapiens glutamate receptor, ionotropic, kainate 3 (GRIK3), mRNA [NM_000831]	2899	GO:0030424|GO:0030054|GO:0005886|GO:0001640|GO:0005234|GO:0007268|GO:0007196|GO:0032839|GO:0030425|GO:0034220|GO:0043195|GO:0045211|GO:0004970|GO:0042391|GO:0015277|GO:0043204|GO:0051967|GO:0007216|GO:0035249|GO:0007215|GO:0042734|GO:0035235|GO:0032983|GO:0005887|GO:0008066	37270832	chr1	37270773	-	hs|1p34.3	NM_000831	chr1:37270832-37270773	NM_000831	Hs.128848
A_19_P00321279	5.86002	2.55091	5.86002	up	LOC101929450	uncharacterized LOC101929450	FALSE	Homo sapiens uncharacterized LOC101929450 (LOC101929450), transcript variant 2, long non-coding RNA [NR_125815]	101929450		29655999	chr8	29655940	+	hs|8p12	NR_125815	chr8:29655940-29655999	NR_125815	Hs.512440
A_21_P0013549	5.8517	2.54886	5.8517	up	RFX3-AS1	RFX3 antisense RNA 1	FALSE	Homo sapiens RFX3 antisense RNA 1 (RFX3-AS1), long non-coding RNA [NR_121586]	101929302		3674638	chr9	3674579	+	hs|9p24.2	NR_121586	chr9:3674579-3674638	NR_121586	Hs.596358
A_23_P377882	5.84964	2.54835	5.84964	up	KCNH2	potassium channel, voltage gated eag related subfamily H, member 2	FALSE	Homo sapiens potassium voltage-gated channel, subfamily H (eag-related), member 2 (KCNH2), transcript variant 2, mRNA [NM_172056]	3757	GO:0005515|GO:0005251|GO:0086010|GO:0005886|GO:0055075|GO:0060306|GO:0007268|GO:0005635|GO:0060307|GO:0086091|GO:0000155|GO:0060048|GO:0042803|GO:0042802|GO:0003064|GO:0071435|GO:0005737|GO:0000160|GO:0008076|GO:0005249|GO:0097110|GO:0042391|GO:0031625|GO:0071805|GO:0086005|GO:0023014|GO:0005242|GO:0009986|GO:0035690|GO:0086013|GO:0086011	150647043	chr7	150646984	-	hs|7q36.1	NM_172056	chr7:150647043-150646984	NM_172056	Hs.647099
A_33_P3294415	5.73816	2.52059	5.73816	up			FALSE				16893550	chr17	16893491	+	hs|17p11.2		chr17:016893491-016893550
A_23_P169092	5.69166	2.50885	5.69166	up	CYP7B1	cytochrome P450, family 7, subfamily B, polypeptide 1	FALSE	Homo sapiens cytochrome P450, family 7, subfamily B, polypeptide 1 (CYP7B1), mRNA [NM_004820]	9420	GO:0050679|GO:0006805|GO:0005506|GO:0006699|GO:0008396|GO:0060740|GO:0044281|GO:0055085|GO:0005789|GO:0008206|GO:0033783|GO:0016125|GO:0033147|GO:0055114|GO:0008203|GO:0020037	65527626	chr8	65517399	-	hs|8q12.3	NM_004820	chr8:65527626-65517399	NM_004820	Hs.667720
A_23_P91390	5.68219	2.50645	5.68219	up	THBD	thrombomodulin	FALSE	Homo sapiens thrombomodulin (THBD), mRNA [NM_000361]	7056	GO:0005515|GO:0010544|GO:0007565|GO:0005886|GO:0009986|GO:0010165|GO:0005509|GO:0051918|GO:0050900|GO:0051591|GO:0005615|GO:0007165|GO:0005887|GO:0007596|GO:0030195|GO:0032496|GO:0004872|GO:0004888	23026866	chr20	23026807	-	hs|20p11.21	NM_000361	chr20:23026866-23026807	NM_000361	Hs.2030
A_23_P47282	5.67582	2.50483	5.67582	up	ST14	suppression of tumorigenicity 14 (colon carcinoma)	FALSE	Homo sapiens suppression of tumorigenicity 14 (colon carcinoma) (ST14), mRNA [NM_021978]	6768	GO:0016323|GO:0005886|GO:0004252|GO:0030216|GO:0005887|GO:0006508|GO:0008236|GO:0005615|GO:0019897|GO:0070062	130079874	chr11	130079815	+	hs|11q24.3	NM_021978	chr11:130079815-130079874	NM_021978	Hs.504315
A_33_P3274562	5.62662	2.49227	5.62662	up	SLC19A3	solute carrier family 19 (thiamine transporter), member 3	FALSE	Homo sapiens solute carrier family 19 (thiamine transporter), member 3 (SLC19A3), mRNA [NM_025243]	80704	GO:0015403|GO:0005886|GO:0006766|GO:0006767|GO:0071934|GO:0044281|GO:0016021|GO:0042723	228550641	chr2	228550582	-	hs|2q36.3	NM_025243	chr2:228550641-228550582	NM_025243	Hs.221597
A_23_P414519	5.51772	2.46407	5.51772	up	NRN1	neuritin 1	FALSE	Homo sapiens neuritin 1 (NRN1), transcript variant 1, mRNA [NM_016588]	51299	GO:0030054|GO:0005886|GO:0045202|GO:0031225|GO:0007399	5999388	chr6	5999329	-	hs|6p25.1	NM_016588	chr6:5999388-5999329	NM_016588	Hs.103291
A_23_P64058	5.49795	2.45889	5.49795	up	RASGRP2	RAS guanyl releasing protein 2 (calcium and DAG-regulated)	FALSE	Homo sapiens RAS guanyl releasing protein 2 (calcium and DAG-regulated) (RASGRP2), transcript variant 2, mRNA [NM_153819]	10235	GO:0043005|GO:0030054|GO:0005886|GO:0005509|GO:0045202|GO:0030168|GO:0007265|GO:0032587|GO:0032854|GO:0001558|GO:0005829|GO:0008289|GO:0019992|GO:0005085|GO:0007165|GO:0007596|GO:0071277	64494473	chr11	64494414	-	hs|11q13.1	NM_153819	chr11:64494473-64494414	NM_153819	Hs.99491
A_23_P161424	5.49093	2.45705	5.49093	up	PLXDC2	plexin domain containing 2	FALSE	Homo sapiens plexin domain containing 2 (PLXDC2), transcript variant 1, mRNA [NM_032812]	84898	GO:0005515|GO:0007275|GO:0004872|GO:0016021|GO:0070062	20568778	chr10	20568719	+	hs|10p12.31	NM_032812	chr10:20568719-20568778	NM_032812	Hs.658134
A_23_P307310	5.4767	2.45331	5.4767	up	ACAN	aggrecan	FALSE	Homo sapiens aggrecan (ACAN), transcript variant 2, mRNA [NM_013227]	176	GO:0005515|GO:0005796|GO:0005975|GO:0005578|GO:0005576|GO:0044281|GO:0046872|GO:0042339|GO:0031012|GO:0001501|GO:0005540|GO:0018146|GO:0022617|GO:0030198|GO:0042340|GO:0006508|GO:0009405|GO:0030246|GO:0007155|GO:0030203|GO:0043202|GO:0005201	89417830	chr15	89417771	+	hs|15q26.1	NM_013227	chr15:89417771-89417830	NM_013227	Hs.2159
A_21_P0002655	5.4407	2.44379	5.4407	up	LOC100505774	uncharacterized LOC100505774	FALSE	PREDICTED: Homo sapiens uncharacterized LOC100505774 (LOC100505774), ncRNA [XR_109967]	100505774		28931974	chr2	28931916	-	hs|2p23.2	XR_109967	chr2:28931974-28931916	XR_109967	Hs.741561
A_23_P2674	5.41885	2.43799	5.41885	up	KRT4	keratin 4, type II	FALSE	Homo sapiens keratin 4, type II (KRT4), mRNA [NM_002272]	3851	GO:0005882|GO:0005515|GO:0009986|GO:0005198|GO:0030855|GO:0007010|GO:0050680|GO:0005634|GO:0045111|GO:0045095	53200570	chr12	53200511	-	hs|12q13.13	NM_002272	chr12:53200570-53200511	NM_002272	Hs.654610
A_21_P0011858	5.41559	2.43712	5.41559	up	LINC01412	long intergenic non-protein coding RNA 1412	FALSE	Homo sapiens long intergenic non-protein coding RNA 1412 (LINC01412), long non-coding RNA [NR_110570]	101928455		145336872	chr2	145336813	+	hs|2q22.3		chr2:145336813-145336872	NR_110570	Hs.333693
A_32_P208823	5.40893	2.43534	5.40893	up	PLXDC1	plexin domain containing 1	FALSE	Homo sapiens plexin domain containing 1 (PLXDC1), mRNA [NM_020405]	57125	GO:0005515|GO:0005886|GO:0021510|GO:0005576|GO:0001525|GO:0005615|GO:0030425|GO:0043235|GO:0005622|GO:0005737|GO:0043025|GO:0004872|GO:0005923|GO:0016021	37220029	chr17	37219970	-	hs|17q12	NM_020405	chr17:37220029-37219970	NM_020405	Hs.125036
A_23_P3911	5.37032	2.42501	5.37032	up	PLXDC1	plexin domain containing 1	FALSE	Homo sapiens plexin domain containing 1 (PLXDC1), mRNA [NM_020405]	57125	GO:0005515|GO:0005886|GO:0021510|GO:0005576|GO:0001525|GO:0005615|GO:0030425|GO:0043235|GO:0005622|GO:0005737|GO:0043025|GO:0004872|GO:0005923|GO:0016021	37223475	chr17	37223416	-	hs|17q12	NM_020405	chr17:37223475-37223416	NM_020405	Hs.125036
A_21_P0013492	5.35601	2.42116	5.35601	up	LOC101929488	uncharacterized LOC101929488	FALSE	Homo sapiens uncharacterized LOC101929488 (LOC101929488), long non-coding RNA [NR_125818]	101929488		58259371	chr8	58259312	+	hs|8q12.1	NR_125818	chr8:58259312-58259371	NR_125818	Hs.407557
A_21_P0014075	5.33684	2.41599	5.33684	up	FLG-AS1	FLG antisense RNA 1	FALSE	PREDICTED: Homo sapiens FLG antisense RNA 1 (FLG-AS1), misc_RNA [XR_108352]	339400		152339311	chr1	152339252	+	hs|1q21.3	XR_108352	chr1:152339252-152339311		Hs.23783
A_33_P3260689	5.31266	2.40944	5.31266	up	H2AFB1	H2A histone family, member B1	FALSE	Homo sapiens H2A histone family, member B1 (H2AFB1), mRNA [NM_001017990]	474382	GO:0006397|GO:0046982|GO:0006334|GO:0035327|GO:0005634|GO:0000788|GO:0003677	154113656	chrX	154113597	+	hs|Xq28	NM_001017990	chrX:154113597-154113656	NM_001017990	Hs.592246
A_33_P3333107	5.30101	2.40627	5.30101	up			FALSE				85613722	chr16	85613663	-	hs|16q24.1		chr16:85613722-85613663
A_21_P0006880	5.26982	2.39775	5.26982	up	lnc-SGPL1-3	lnc-SGPL1-3:1	FALSE	LNCipedia lincRNA (lnc-SGPL1-3), lincRNA [lnc-SGPL1-3:1]			72728346	chr10	72728287	+	hs|10q22.1		chr10:72728287-72728346
A_21_P0012224	5.24465	2.39085	5.24465	up			FALSE	Q8HCZ3_PTIPL (Q8HCZ3) Nicotinamide dehydrogenase subunit 2 (Fragment), partial (5%) [THC2646287]			16742931	chr21	16742872	-	hs|21q21.1		chr21:16742931-16742872
A_21_P0007471	5.24424	2.39073	5.24424	up			FALSE				123184450	chr11	123184391	-	hs|11q24.1		chr11:123184450-123184391
A_21_P0009490	5.20289	2.37931	5.20289	up			FALSE	601818990F1 NIH_MGC_58 Homo sapiens cDNA clone IMAGE:4044623 5', mRNA sequence [BF131455]			57796757	chr18	57792421	+	hs|18q21.32		chr18:57792421-57796757		Hs.579558
A_23_P353614	5.17913	2.37271	5.17913	up	C8orf46	chromosome 8 open reading frame 46	FALSE	Homo sapiens chromosome 8 open reading frame 46 (C8orf46), mRNA [NM_152765]	254778		67430418	chr8	67430359	+	hs|8q13.1	NM_152765	chr8:67430359-67430418	NM_152765	Hs.268869
A_23_P121253	5.17358	2.37116	5.17358	up	TNFSF10	tumor necrosis factor (ligand) superfamily, member 10	FALSE	Homo sapiens tumor necrosis factor (ligand) superfamily, member 10 (TNFSF10), transcript variant 1, mRNA [NM_003810]	8743	GO:0005515|GO:0032868|GO:0005164|GO:2001238|GO:2001239|GO:0043065|GO:0006919|GO:0005102|GO:0007267|GO:0006915|GO:0005576|GO:0097190|GO:0005125|GO:0005615|GO:0046872|GO:0043280|GO:0007165|GO:0006955|GO:0005887|GO:0090200|GO:0043123|GO:0008584|GO:0070062	172223925	chr3	172223866	-	hs|3q26.31	NM_003810	chr3:172223925-172223866	NM_003810	Hs.478275
A_33_P3291559	5.1528	2.36536	5.1528	up			FALSE	Homo sapiens cDNA FLJ12279 fis, clone MAMMA1001743, weakly similar to Y BOX BINDING PROTEIN-1. [AK022341]			151826835	chr7	151826776	+	hs|7q36.1	AK022341	chr7:151826776-151826835		Hs.649979
A_24_P884376	5.15055	2.36473	5.15055	up			FALSE				45854838	chr7	45854779	+	hs|7p12.3		chr7:45854779-45854838
A_21_P0005498	5.13368	2.35999	5.13368	up	lnc-RP4-725G10.1.1-4	lnc-RP4-725G10.1.1-4:1	FALSE	LNCipedia lincRNA (lnc-RP4-725G10.1.1-4), lincRNA [lnc-RP4-725G10.1.1-4:1]			56594711	chr7	56594652	-	hs|7p11.2		chr7:56594711-56594652
A_33_P3209960	5.09625	2.34944	5.09625	up	RASGRP2	RAS guanyl releasing protein 2 (calcium and DAG-regulated)	FALSE	Homo sapiens RAS guanyl releasing protein 2 (calcium and DAG-regulated) (RASGRP2), transcript variant 2, mRNA [NM_153819]	10235	GO:0043005|GO:0030054|GO:0005886|GO:0005509|GO:0045202|GO:0030168|GO:0007265|GO:0032587|GO:0032854|GO:0001558|GO:0005829|GO:0008289|GO:0019992|GO:0005085|GO:0007165|GO:0007596|GO:0071277	64508476	chr11	64508420	-	hs|11q13.1	NM_153819	chr11:64508476-64508420	NM_153819	Hs.99491
A_24_P627503	5.08333	2.34577	5.08333	up			FALSE	immunoglobulin heavy variable 3-30 [Source:HGNC Symbol;Acc:HGNC:5591] [ENST00000603660]			106791170	chr14	106791111	-	hs|14q32.33	AJ245307	chr14:106791170-106791111		Hs.703889
A_23_P170649	5.06804	2.34143	5.06804	up	SBSPON	somatomedin B and thrombospondin, type 1 domain containing	FALSE	Homo sapiens somatomedin B and thrombospondin, type 1 domain containing (SBSPON), mRNA [NM_153225]	157869	GO:0031012|GO:0006955|GO:0005578|GO:0030247|GO:0006898|GO:0005044	73979327	chr8	73979268	-	hs|8q21.11	NM_153225	chr8:73979327-73979268	NM_153225	Hs.439040
A_21_P0012873	5.02863	2.33016	5.02863	up	LOC100507387	uncharacterized LOC100507387	FALSE	Homo sapiens uncharacterized LOC100507387 (LOC100507387), long non-coding RNA [NR_038402]	100507387		175547944	chr5	175547885	+	hs|5q35.2	NR_038402	chr5:175547885-175547944	NR_038402	Hs.368516
A_32_P66035	4.98697	2.31816	4.98697	up	TMEM86A	transmembrane protein 86A	FALSE	Homo sapiens transmembrane protein 86A (TMEM86A), mRNA [NM_153347]	144110	GO:0016021	18726147	chr11	18726088	+	hs|11p15.1	NM_153347	chr11:18726088-18726147	NM_153347	Hs.502100
A_21_P0005539	4.98194	2.31671	4.98194	up	lnc-ACTR3C-2	lnc-ACTR3C-2:2	FALSE	LNCipedia lincRNA (lnc-ACTR3C-2), lincRNA [lnc-ACTR3C-2:2]			149917350	chr7	149903393	-	hs|7q36.1		chr7:149917350-149903393
A_24_P235756	4.95021	2.30749	4.95021	up	OR51E2	olfactory receptor, family 51, subfamily E, member 2	FALSE	Homo sapiens olfactory receptor, family 51, subfamily E, member 2 (OR51E2), mRNA [NM_030774]	81285	GO:0071398|GO:0050911|GO:0004984|GO:0007186|GO:0005886|GO:0004930|GO:0043401|GO:0003707|GO:0038023|GO:0016021|GO:0045777|GO:1900135	4701498	chr11	4701439	-	hs|11p15.4	NM_030774	chr11:4701498-4701439	NM_030774	Hs.501758
A_21_P0008420	4.94189	2.30506	4.94189	up	lnc-RALGAPA1-3	lnc-RALGAPA1-3:1	FALSE	LNCipedia lincRNA (lnc-RALGAPA1-3), lincRNA [lnc-RALGAPA1-3:1]			36516979	chr14	36516920	-	hs|14q13.2		chr14:36516979-36516920
A_19_P00810529	4.91228	2.29639	4.91228	up	LINC00310	long intergenic non-protein coding RNA 310	FALSE	Homo sapiens long intergenic non-protein coding RNA 310 (LINC00310), transcript variant 2, long non-coding RNA [NR_027267]	114036		35555425	chr21	35555366	+	hs|21q22.11	NR_027267	chr21:35555366-35555425	NR_027267	Hs.720230
A_32_P156851	4.90795	2.29512	4.90795	up	RCAN2	regulator of calcineurin 2	FALSE	Homo sapiens regulator of calcineurin 2 (RCAN2), transcript variant 1, mRNA [NM_005822]	10231	GO:0000166|GO:0031987|GO:0007614|GO:0033173|GO:0005575|GO:0006979	46188480	chr6	46188447	-	hs|6p21.1	NM_005822	chr6:46188480-46188447	NM_005822	Hs.440168
A_21_P0002225	4.89432	2.29111	4.89432	up	lnc-LGALSL-1	lnc-LGALSL-1:1	FALSE	LNCipedia lincRNA (lnc-LGALSL-1), lincRNA [lnc-LGALSL-1:1]			64518690	chr2	64518631	+	hs|2p14		chr2:64518631-64518690
A_21_P0008473	4.89214	2.29047	4.89214	up	lnc-GALC-3	lnc-GALC-3:4	FALSE	LNCipedia lincRNA (lnc-GALC-3), lincRNA [lnc-GALC-3:4]			88039919	chr14	88039860	-	hs|14q31.3		chr14:88039919-88039860
A_33_P3281273	4.86902	2.28363	4.86902	up	S1PR4	sphingosine-1-phosphate receptor 4	FALSE	Homo sapiens sphingosine-1-phosphate receptor 4 (S1PR4), mRNA [NM_003775]	8698	GO:0006955|GO:0007186|GO:0005886|GO:0005887|GO:0004930|GO:0003376|GO:0007202|GO:0007189|GO:0038036|GO:0007204|GO:0008289	3180329	chr19	3180270	+	hs|19p13.3	NM_003775	chr19:3180270-3180329	NM_003775	Hs.662006
A_32_P116857	4.85964	2.28085	4.85964	up	PDE11A	phosphodiesterase 11A	FALSE	Homo sapiens phosphodiesterase 11A (PDE11A), transcript variant 4, mRNA [NM_016953]	50940	GO:0004114|GO:0004118|GO:0004112|GO:0047555|GO:0046069|GO:0005575|GO:0046872|GO:0005829|GO:0007165|GO:0030552|GO:0030553|GO:0007596|GO:0043204|GO:0006198	178489104	chr2	178489045	-	hs|2q31.2	NM_016953	chr2:178489104-178489045	NM_016953	Hs.570273
A_19_P00812310	4.85432	2.27927	4.85432	up	lnc-ITSN1-2	lnc-ITSN1-2:5	FALSE	LNCipedia lincRNA (lnc-ITSN1-2), lincRNA [lnc-ITSN1-2:5]			35350663	chr21	35350604	+	hs|21q22.11		chr21:35350604-35350663
A_23_P72077	4.83859	2.27459	4.83859	up	IL12RB2	interleukin 12 receptor, beta 2	FALSE	Homo sapiens interleukin 12 receptor, beta 2 (IL12RB2), transcript variant 1, mRNA [NM_001559]	3595	GO:0032729|GO:0008284|GO:0004896|GO:0019901|GO:0005887|GO:0019221|GO:0032496|GO:0018108|GO:0032609|GO:0009897|GO:0007166	67862111	chr1	67862052	+	hs|1p31.3	NM_001559	chr1:67862052-67862111	NM_001559	Hs.479347
A_33_P3241428	4.82243	2.26976	4.82243	up	OBSL1	obscurin-like 1	FALSE	Homo sapiens obscurin-like 1 (OBSL1), transcript variant 1, mRNA [NM_015311]	23363	GO:0005515|GO:0048471|GO:0005813|GO:0007088|GO:0030018|GO:0005794|GO:0000226|GO:0031430|GO:0005737|GO:0014704|GO:0050775|GO:0034067|GO:0007010|GO:0007030|GO:0055003|GO:0008093	220415523	chr2	220415464	-	hs|2q35	NM_015311	chr2:220415523-220415464	NM_015311	Hs.526594
A_33_P3304983	4.81315	2.26698	4.81315	up	PRKAR2B	protein kinase, cAMP-dependent, regulatory, type II, beta	FALSE	Homo sapiens protein kinase, cAMP-dependent, regulatory, type II, beta (PRKAR2B), mRNA [NM_002736]	5577	GO:0034236|GO:0005886|GO:0008603|GO:0044281|GO:0007202|GO:0005829|GO:0035556|GO:0005737|GO:0030552|GO:0043197|GO:0007173|GO:0071377|GO:0043198|GO:0000086|GO:0006631|GO:0006833|GO:0007612|GO:0034199|GO:0031625|GO:0070062|GO:2000480|GO:0048011|GO:0005952|GO:0005813|GO:0006996|GO:0055085|GO:0003091|GO:0007165|GO:0006112|GO:0050796|GO:0007596|GO:0008543|GO:0045087|GO:0004862|GO:0000278	106781398	chr7	106781339	+	hs|7q22.3	NM_002736	chr7:106781339-106781398	NM_002736	Hs.433068
A_21_P0008829	4.80485	2.26449	4.80485	up	lnc-ZNF609-3	lnc-ZNF609-3:2	FALSE	LNCipedia lincRNA (lnc-ZNF609-3), lincRNA [lnc-ZNF609-3:2]			65010427	chr15	65010368	+	hs|15q22.31		chr15:65010368-65010427		Hs.559844
A_23_P7402	4.77773	2.25633	4.77773	up	PDZD2	PDZ domain containing 2	FALSE	Homo sapiens PDZ domain containing 2 (PDZD2), mRNA [NM_178140]	23037	GO:0005737|GO:0005911|GO:0005783|GO:0005634|GO:0005576|GO:0007155	32110802	chr5	32110743	+	hs|5p13.3	NM_178140	chr5:32110743-32110802	NM_178140	Hs.481819
A_33_P3327076	4.77549	2.25565	4.77549	up	OR2T27	olfactory receptor, family 2, subfamily T, member 27	FALSE	Homo sapiens olfactory receptor, family 2, subfamily T, member 27 (OR2T27), mRNA [NM_001001824]	403239	GO:0050911|GO:0004984|GO:0007186|GO:0005886|GO:0004930|GO:0016021	248813291	chr1	248813232	-	hs|1q44	NM_001001824	chr1:248813291-248813232	NM_001001824	Hs.553814
A_23_P140190	4.75689	2.25002	4.75689	up	KIAA0125	KIAA0125	FALSE	Homo sapiens KIAA0125 (KIAA0125), long non-coding RNA [NR_026800]	9834		106388185	chr14	106388126	+	hs|14q32.33	NR_026800	chr14:106388126-106388185	NR_026800	Hs.649259
A_21_P0011064	4.73621	2.24373	4.73621	up	XLOC_l2_003139		FALSE	BROAD Institute lincRNA (XLOC_l2_003139), lincRNA [TCONS_l2_00005881]			108308811	chr12	108308752	+	hs|12q23.3		chr12:108308752-108308811
A_21_P0002761	4.73023	2.24191	4.73023	up			FALSE	DB522991 RIKEN full-length enriched human cDNA library, testis Homo sapiens cDNA clone H013077P16 3', mRNA sequence [DB522991]			99224301	chr3	99224242	+	hs|3q12.1		chr3:99224242-99224301		Hs.641963
A_32_P14457	4.70436	2.234	4.70436	up	LOC101927418	uncharacterized LOC101927418	FALSE	Homo sapiens uncharacterized LOC101927418 (LOC101927418), long non-coding RNA [NR_110050]	101927418		45368248	chr14	45368189	-	hs|14q21.2	NR_110050	chr14:45368248-45368189	NR_110050
A_33_P3209962	4.68941	2.22941	4.68941	up	RASGRP2	RAS guanyl releasing protein 2 (calcium and DAG-regulated)	FALSE	Homo sapiens RAS guanyl releasing protein 2 (calcium and DAG-regulated) (RASGRP2), transcript variant 2, mRNA [NM_153819]	10235	GO:0043005|GO:0030054|GO:0005886|GO:0005509|GO:0045202|GO:0030168|GO:0007265|GO:0032587|GO:0032854|GO:0001558|GO:0005829|GO:0008289|GO:0019992|GO:0005085|GO:0007165|GO:0007596|GO:0071277	64508971	chr11	64508912	-	hs|11q13.1	NM_153819	chr11:64508971-64508912	NM_153819	Hs.99491
A_21_P0013086	4.65545	2.21892	4.65545	up	LOC101928307	uncharacterized LOC101928307	FALSE	Homo sapiens uncharacterized LOC101928307 (LOC101928307), long non-coding RNA [NR_125872]	101928307		69342796	chr6	69342737	-	hs|6q12	NR_125872	chr6:69342796-69342737	NR_125872	Hs.535825
A_21_P0009208	4.6434	2.21518	4.6434	up	lnc-TIMM22-1	lnc-TIMM22-1:1	FALSE	LNCipedia lincRNA (lnc-TIMM22-1), lincRNA [lnc-TIMM22-1:1]			896945	chr17	896886	+	hs|17p13.3		chr17:896886-896945
A_23_P428129	4.63162	2.21152	4.63162	up	CDKN1C	cyclin-dependent kinase inhibitor 1C (p57, Kip2)	FALSE	Homo sapiens cyclin-dependent kinase inhibitor 1C (p57, Kip2) (CDKN1C), transcript variant 1, mRNA [NM_000076]	1028	GO:0005515|GO:0055123|GO:0060065|GO:0030325|GO:0071901|GO:0050680|GO:0005634|GO:0060669|GO:0005737|GO:0035264|GO:0071514|GO:0030099|GO:0007050|GO:0043010|GO:0030511|GO:0033673|GO:0001822|GO:0042551|GO:0007568|GO:0000122|GO:0042326|GO:0007346|GO:0001501|GO:0004861|GO:0045893|GO:0045892	2904962	chr11	2904903	-	hs|11p15.4	NM_000076	chr11:2904962-2904903	NM_000076	Hs.106070
A_21_P0000070	4.62157	2.20838	4.62157	up	IL1RAP	interleukin 1 receptor accessory protein	FALSE	Homo sapiens interleukin 1 receptor accessory protein (IL1RAP), transcript variant 6, mRNA [NM_001167931]	3556	GO:0042094|GO:0006955|GO:0006954|GO:0006461|GO:0016020|GO:0005886|GO:0005887|GO:0045087|GO:0019221|GO:0004908|GO:0005576|GO:0004871	190374967	chr3	190374908	+	hs|3q28	NM_001167931	chr3:190374908-190374967	NM_001167931	Hs.478673
A_33_P3249291	4.5525	2.18666	4.5525	up	VWA3A	von Willebrand factor A domain containing 3A	FALSE	Homo sapiens von Willebrand factor A domain containing 3A (VWA3A), mRNA [NM_173615]	146177	GO:0005576	22128187	chr16	22128128	+	hs|16p12.2	NM_173615	chr16:22128128-22128187	NM_173615	Hs.10697
A_33_P3317942	4.49124	2.16711	4.49124	up			FALSE	family with sequence similarity 177, member A1 pseudogene 1 [Source:HGNC Symbol;Acc:HGNC:34441] [ENST00000503598]			99877410	chr4	99877351	+	hs|4q23		chr4:99877351-99877410
A_24_P918032	4.44275	2.15145	4.44275	up	WHAMMP3	WAS protein homolog associated with actin, golgi membranes and microtubules pseudogene 3	FALSE	Homo sapiens WAS protein homolog associated with actin, golgi membranes and microtubules pseudogene 3 (WHAMMP3), non-coding RNA [NR_003521]	339005		23188417	chr15	23188358	-	hs|15q11.2	NR_003521	chr15:23188417-23188358	NR_003521	Hs.212670
A_24_P150023	4.43592	2.14923	4.43592	up	KCNA4	potassium channel, voltage gated shaker related subfamily A, member 4	FALSE	Homo sapiens potassium channel, voltage gated shaker related subfamily A, member 4 (KCNA4), mRNA [NM_002233]	3739	GO:0005251|GO:0005515|GO:0030424|GO:0005886|GO:0007268|GO:0030955|GO:0005887|GO:0005249|GO:0008076|GO:0034765|GO:0051260|GO:0016021|GO:0006813|GO:0071805	30031851	chr11	30031792	-	hs|11p14.1	NM_002233	chr11:30031851-30031792	NM_002233	Hs.592002
A_32_P211248	4.37519	2.12934	4.37519	up	LINC01405	long intergenic non-protein coding RNA 1405	FALSE	Homo sapiens long intergenic non-protein coding RNA 1405 (LINC01405), long non-coding RNA [NR_036513]	100131138		111375252	chr12	111375193	+	hs|12q24.11	NR_036513	chr12:111375193-111375252	NR_036513	Hs.152129
A_24_P381441	4.37298	2.12862	4.37298	up	LMO3	LIM domain only 3 (rhombotin-like 2)	FALSE	Homo sapiens LIM domain only 3 (rhombotin-like 2) (LMO3), transcript variant 1, mRNA [NM_018640]	55885	GO:0006355|GO:0005737|GO:0035360|GO:0045600|GO:0070373|GO:0008270|GO:2000324|GO:0006351	16701693	chr12	16701634	-	hs|12p12.3	NM_018640	chr12:16701693-16701634	NM_018640	Hs.504908
A_33_P3392892	4.36764	2.12685	4.36764	up	ULK4	unc-51 like kinase 4	FALSE	Homo sapiens unc-51 like kinase 4 (ULK4), mRNA [NM_017886]	54986	GO:0003351|GO:2001222|GO:0000226|GO:0005524|GO:0046328|GO:0022038|GO:0004674|GO:0090036|GO:0010975|GO:0021591|GO:0043408|GO:0060271|GO:1900744|GO:0006468	41288211	chr3	41288152	-	hs|3p22.1	NM_017886	chr3:41288211-41288152	NM_017886	Hs.656192
A_24_P128308	4.34786	2.1203	4.34786	up	KLF6	Kruppel-like factor 6	FALSE	Kruppel-like factor 6 [Source:HGNC Symbol;Acc:HGNC:2235] [ENST00000469435]	1316	GO:0005737|GO:0030183|GO:0019221|GO:0005634|GO:0045893|GO:0003677|GO:0046872|GO:0006351	3823035	chr10	3822976	-	hs|10p15.1	FW339972	chr10:3823035-3822976		Hs.4055
A_21_P0013801	4.29949	2.10416	4.29949	up	XLOC_l2_015641		FALSE	BROAD Institute lincRNA (XLOC_l2_015641), lincRNA [TCONS_l2_00030396]			149185098	chrX	149185039	+	hs|Xq28		chrX:149185039-149185098
A_24_P119201	4.29543	2.1028	4.29543	up	MBD2	methyl-CpG binding domain protein 2	FALSE	Homo sapiens methyl-CpG binding domain protein 2 (MBD2), transcript variant 2, mRNA [NM_015832]	8932	GO:0005515|GO:0000792|GO:0010467|GO:0000790|GO:0008327|GO:0030177|GO:0005634|GO:0003729|GO:0043623|GO:0005737|GO:0003696|GO:0042127|GO:0042711|GO:0043044|GO:0019904|GO:0031492|GO:0000122|GO:0000978|GO:0006351|GO:0043234|GO:0000118|GO:0035197|GO:0045814|GO:0040029|GO:0070742|GO:0005654|GO:0000980|GO:0045892	51729172	chr18	51729113	-	hs|18q21.2	NM_015832	chr18:51729172-51729113	NM_015832	Hs.25674
A_23_P86751	4.27266	2.09514	4.27266	up	ADARB2	adenosine deaminase, RNA-specific, B2 (non-functional)	FALSE	Homo sapiens adenosine deaminase, RNA-specific, B2 (non-functional) (ADARB2), mRNA [NM_018702]	105	GO:0006397|GO:0003725|GO:0003727|GO:0004000|GO:0005634|GO:0046872	1228203	chr10	1228144	-	hs|10p15.3	NM_018702	chr10:1228203-1228144	NM_018702	Hs.586663
A_19_P00322859	4.26677	2.09314	4.26677	up	lnc-GLB1L2-1	lnc-GLB1L2-1:11	FALSE	LNCipedia lincRNA (lnc-GLB1L2-1), lincRNA [lnc-GLB1L2-1:11]			134372969	chr11	134372910	+	hs|11q25		chr11:134372910-134372969
A_23_P24543	4.26441	2.09234	4.26441	up	NXPE1	neurexophilin and PC-esterase domain family, member 1	FALSE	Homo sapiens neurexophilin and PC-esterase domain family, member 1 (NXPE1), mRNA [NM_152315]	120400	GO:0005576	114392568	chr11	114392509	-	hs|11q23.2	NM_152315	chr11:114392568-114392509	NM_152315	Hs.721328
A_33_P3246418	4.25209	2.08817	4.25209	up	MDFI	MyoD family inhibitor	FALSE	Homo sapiens MyoD family inhibitor (MDFI), transcript variant 1, mRNA [NM_001300804]	4188	GO:0005515|GO:0060707|GO:0030178|GO:0005634|GO:0042994|GO:0048704|GO:0000122|GO:0007257|GO:0009790|GO:0009950|GO:0043392|GO:0005737|GO:0008134	41621970	chr6	41621911	+	hs|6p21.1	NM_001300804	chr6:41621911-41621970	NM_001300804	Hs.520119
A_33_P3330663	4.22947	2.08048	4.22947	up			FALSE	immunoglobulin lambda variable 8/OR8-1 (pseudogene) [Source:HGNC Symbol;Acc:HGNC:5932] [ENST00000399730]			48114175	chr8	48114116	-	hs|8q11.21		chr8:48114175-48114116
A_23_P48698	4.16046	2.05674	4.16046	up	ADAM20	ADAM metallopeptidase domain 20	FALSE	Homo sapiens ADAM metallopeptidase domain 20 (ADAM20), mRNA [NM_003814]	8748	GO:0007338|GO:0005886|GO:0006508|GO:0008270|GO:0016021|GO:0007339|GO:0004222|GO:0008237|GO:0032504	70989433	chr14	70989374	-	hs|14q24.2	NM_003814	chr14:70989433-70989374	NM_003814	Hs.177984
A_21_P0006563	4.1592	2.05631	4.1592	up	ZC3H12B	zinc finger CCCH-type containing 12B	FALSE	zinc finger CCCH-type containing 12B [Source:HGNC Symbol;Acc:HGNC:17407] [ENST00000617377]	340554	GO:0004519|GO:0090305|GO:0046872	64588865	chrX	64588806	+	hs|Xq11.2		chrX:64588806-64588865		Hs.533278
A_21_P0004205	4.151	2.05346	4.151	up	lnc-C5orf38-1	lnc-C5orf38-1:7	FALSE	LNCipedia lincRNA (lnc-C5orf38-1), lincRNA [lnc-C5orf38-1:7]			2934200	chr5	2934141	+	hs|5p15.33		chr5:2934141-2934200
A_33_P3353816	4.14546	2.05153	4.14546	up	ITGA4	integrin, alpha 4 (antigen CD49D, alpha 4 subunit of VLA-4 receptor)	FALSE	Homo sapiens integrin, alpha 4 (antigen CD49D, alpha 4 subunit of VLA-4 receptor) (ITGA4), mRNA [NM_000885]	3676	GO:0005515|GO:0060710|GO:0005886|GO:0050900|GO:0035987|GO:0050901|GO:0046872|GO:0007507|GO:0034669|GO:0005911|GO:0030198|GO:0030183|GO:0007159|GO:0034446|GO:0034113|GO:0001968|GO:0050839|GO:0007157|GO:0070062|GO:0003366|GO:0090074|GO:0009986|GO:0072678|GO:0007160|GO:0016020|GO:0007596|GO:0007229|GO:0001974|GO:0060324|GO:0050776|GO:0043113|GO:0005925|GO:0009897	182402334	chr2	182402275	+	hs|2q31.3	NM_000885	chr2:182402275-182402334	NM_000885	Hs.440955
A_21_P0007252	4.13617	2.0483	4.13617	up	lnc-TMEM135-2	lnc-TMEM135-2:1	FALSE	LNCipedia lincRNA (lnc-TMEM135-2), lincRNA [lnc-TMEM135-2:1]			87670777	chr11	87670718	+	hs|11q14.2		chr11:87670718-87670777
A_23_P69497	4.10151	2.03616	4.10151	up	CLEC3B	C-type lectin domain family 3, member B	FALSE	Homo sapiens C-type lectin domain family 3, member B (CLEC3B), mRNA [NM_003278]	7123	GO:0001652|GO:0071310|GO:0005509|GO:0071560|GO:0005576|GO:0030282|GO:0005615|GO:0031012|GO:0001501|GO:0005737|GO:0001503|GO:0010756|GO:0030246|GO:0008201|GO:0070062|GO:0036143	45077561	chr3	45077502	+	hs|3p21.31	NM_003278	chr3:45077502-45077561	NM_003278	Hs.476092
A_21_P0011893	4.07483	2.02674	4.07483	up	LOC102723927	uncharacterized LOC102723927	FALSE	Homo sapiens uncharacterized LOC102723927 (LOC102723927), long non-coding RNA [NR_110592]	102723927		242913607	chr2	242913548	+	hs|2q37.3	NR_110592	chr2:242913548-242913607	NR_110592	Hs.733585
A_21_P0004748	4.04839	2.01735	4.04839	up			FALSE				43705491	chr6	43696989	-	hs|6p21.1		chr6:43705491-43696989
A_21_P0010392	4.04763	2.01708	4.04763	up	lnc-AC007663.1-5	lnc-AC007663.1-5:1	FALSE	LNCipedia lincRNA (lnc-AC007663.1-5), lincRNA [lnc-AC007663.1-5:1]			21864566	chr22	21864507	+	hs|22q11.21		chr22:21864507-21864566
A_23_P146551	4.04044	2.01451	4.04044	up	MOB3B	MOB kinase activator 3B	FALSE	Homo sapiens MOB kinase activator 3B (MOB3B), mRNA [NM_024761]	79817	GO:0005515|GO:0046872	27329679	chr9	27329620	-	hs|9p21.2	NM_024761	chr9:27329679-27329620	NM_024761	Hs.369022
A_21_P0007574	4.03916	2.01406	4.03916	up	lnc-CAND1-1	lnc-CAND1-1:1	FALSE	LNCipedia lincRNA (lnc-CAND1-1), lincRNA [lnc-CAND1-1:1]			67815013	chr12	67814954	+	hs|12q15		chr12:67814954-67815013
A_19_P00318740	4.03216	2.01155	4.03216	up	LOC101928858	uncharacterized LOC101928858	FALSE	PREDICTED: Homo sapiens uncharacterized LOC101928858 (RP11-434D9.1), transcript variant X3, ncRNA [XR_427726]	101928858		67100688	chr5	67100629	+	hs|5q13.1	XR_427726	chr5:67100629-67100688	XR_427726
A_33_P3322814	4.02806	2.01008	4.02806	up	NTRK3	neurotrophic tyrosine kinase, receptor, type 3	FALSE	Homo sapiens neurotrophic tyrosine kinase, receptor, type 3 (NTRK3), transcript variant 3, mRNA [NM_001007156]	4916	GO:0005515|GO:0008284|GO:0032856|GO:0070306|GO:0071300|GO:0019056|GO:0045471|GO:2000251|GO:0048678|GO:0050927|GO:0002039|GO:0000187|GO:0005737|GO:0033138|GO:0046777|GO:0032148|GO:0090102|GO:0060548|GO:0051412|GO:0030335|GO:0042490|GO:0043121|GO:0048665|GO:0018108|GO:0005524|GO:0048712|GO:0010628|GO:0043235|GO:0005030|GO:0046875|GO:0005887|GO:0048691|GO:0007623|GO:0001933|GO:0004714|GO:0001764|GO:…	88520669	chr15	88520610	-	hs|15q25.3	NM_001007156	chr15:88520669-88520610	NM_001007156	Hs.410969
A_23_P59285	4.02718	2.00977	4.02718	up	GCM2	glial cells missing homolog 2 (Drosophila)	FALSE	Homo sapiens glial cells missing homolog 2 (Drosophila) (GCM2), mRNA [NM_004752]	9247	GO:0006355|GO:0043066|GO:0071310|GO:0006874|GO:0005634|GO:0007275|GO:0003677|GO:0006351|GO:0030154|GO:0046872|GO:0043565|GO:0060017|GO:0030643	10874189	chr6	10874130	-	hs|6p24.2	NM_004752	chr6:10874189-10874130	NM_004752	Hs.227098
A_32_P25737	4.02562	2.00921	4.02562	up	CHIC1	cysteine-rich hydrophobic domain 1	FALSE	Homo sapiens cysteine-rich hydrophobic domain 1 (CHIC1), transcript variant 1, mRNA [NM_001039840]	53344	GO:0005622|GO:0005886|GO:0006810|GO:0016023	72906044	chrX	72905985	+	hs|Xq13.2	NM_001039840	chrX:72905985-72906044	NM_001039840	Hs.496323
A_21_P0006511	4.00652	2.00235	4.00652	up	lnc-HTR2C-1	lnc-HTR2C-1:2	FALSE	LNCipedia lincRNA (lnc-HTR2C-1), lincRNA [lnc-HTR2C-1:2]			113220885	chrX	113220826	+	hs|Xq23		chrX:113220826-113220885
A_19_P00316164	4.00632	2.00228	4.00632	up	LOC101928858	uncharacterized LOC101928858	FALSE	PREDICTED: Homo sapiens uncharacterized LOC101928858 (RP11-434D9.1), transcript variant X2, ncRNA [XR_425858]	101928858		67093414	chr5	67093355	+	hs|5q13.1	XR_425858	chr5:67093355-67093414	XR_425858
A_21_P0006882	4.00297	2.00107	4.00297	up	lnc-C10orf11-1	lnc-C10orf11-1:1	FALSE	LNCipedia lincRNA (lnc-C10orf11-1), lincRNA [lnc-C10orf11-1:1]			77189508	chr10	77189449	+	hs|10q22.2		chr10:77189449-77189508
A_33_P3223503	3.99237	1.99724	3.99237	up	FRY	furry homolog (Drosophila)	FALSE	Homo sapiens furry homolog (Drosophila) (FRY), mRNA [NM_023037]	10129	GO:0005737|GO:0000922|GO:0005815	32869570	chr13	32869511	+	hs|13q13.1	NM_023037	chr13:32869511-32869570	NM_023037	Hs.507669
A_23_P388220	3.98647	1.99511	3.98647	up	RALYL	RALY RNA binding protein-like	FALSE	Homo sapiens RALY RNA binding protein-like (RALYL), transcript variant 3, mRNA [NM_173848]	138046	GO:0000166	85833142	chr8	85799966	+	hs|8q21.2	NM_173848	chr8:85799966-85833142	NM_173848	Hs.121663
A_33_P3256883	3.97781	1.99198	3.97781	up			FALSE				50646123	chr19	50646064	-	hs|19q13.33		chr19:050646123-050646064
A_33_P3280074	3.94585	1.98034	3.94585	up	GRIK4	glutamate receptor, ionotropic, kainate 4	FALSE	Homo sapiens glutamate receptor, ionotropic, kainate 4 (GRIK4), transcript variant 1, mRNA [NM_001282470]	2900	GO:0030054|GO:0005886|GO:0005234|GO:0035249|GO:0007268|GO:0031960|GO:0005634|GO:0007215|GO:0030425|GO:0042734|GO:0035235|GO:0032983|GO:0034220|GO:0005887|GO:0045211|GO:0043195|GO:0006810|GO:0015277|GO:0043204	120856969	chr11	120856910	+	hs|11q23.3	NM_001282470	chr11:120856910-120856969	NM_001282470	Hs.568901
A_21_P0002140	3.93908	1.97786	3.93908	up	lnc-OBSL1-1	lnc-OBSL1-1:1	FALSE	LNCipedia lincRNA (lnc-OBSL1-1), lincRNA [lnc-OBSL1-1:1]			220489840	chr2	220489781	-	hs|2q35		chr2:220489840-220489781
A_33_P3684897	3.93633	1.97685	3.93633	up	FLJ30064	uncharacterized LOC644975	FALSE	DA730659 NT2RM4 Homo sapiens cDNA clone NT2RM4000525 5', mRNA sequence [DA730659]	644975		97937254	chr7	97937195	-	hs|7q21.3	DA730659	chr7:97937254-97937195		Hs.632300
A_33_P3246985	3.93268	1.97551	3.93268	up	PDE4DIP	phosphodiesterase 4D interacting protein	FALSE	Homo sapiens phosphodiesterase 4D interacting protein (PDE4DIP), transcript variant 3, mRNA [NM_022359]	9659	GO:0005515|GO:0005813|GO:0005737|GO:0005794|GO:0005634|GO:0030016|GO:0019899|GO:0043623	144952275	chr1	144952216	-	hs|1q21.1	NM_022359	chr1:144952275-144952216	NM_022359	Hs.731111
A_33_P3243702	3.92974	1.97443	3.92974	up	KLHL30	kelch-like family member 30	FALSE	Homo sapiens kelch-like family member 30 (KLHL30), mRNA [NM_198582]	377007		239061547	chr2	239061488	+	hs|2q37.3	NM_198582	chr2:239061488-239061547	NM_198582	Hs.591595
A_32_P33434	3.92913	1.97421	3.92913	up	ZNF812	zinc finger protein 812	FALSE	Homo sapiens zinc finger protein 812 (ZNF812), mRNA [NM_001199814]	729648	GO:0006355|GO:0005634|GO:0003677|GO:0046872|GO:0006351	9801597	chr19	9801538	-	hs|19p13.2	NM_001199814	chr19:9801597-9801538	NM_001199814	Hs.626848
A_23_P102391	3.92289	1.97192	3.92289	up	SLC40A1	solute carrier family 40 (iron-regulated transporter), member 1	FALSE	Homo sapiens solute carrier family 40 (iron-regulated transporter), member 1 (SLC40A1), mRNA [NM_014585]	30061	GO:0005515|GO:0043066|GO:0005886|GO:0005771|GO:0003158|GO:0060586|GO:0055085|GO:0009653|GO:0008021|GO:0005622|GO:0006879|GO:0034395|GO:0016323|GO:0060345|GO:0005737|GO:0005887|GO:0045944|GO:0005381|GO:0016021|GO:0002260|GO:0034755	190425809	chr2	190425750	-	hs|2q32.2	NM_014585	chr2:190425809-190425750	NM_014585	Hs.643005
A_33_P3265749	3.9114	1.96768	3.9114	up	PTGER3	prostaglandin E receptor 3 (subtype EP3)	FALSE	Homo sapiens prostaglandin E receptor 3 (subtype EP3) (PTGER3), transcript variant 7, mRNA [NM_198717]	5733	GO:0008219|GO:0005886|GO:0007200|GO:0005635|GO:0004957|GO:0007204|GO:0006351|GO:0031622|GO:0007186|GO:0005887|GO:0032496|GO:0001660|GO:0015701|GO:0007188|GO:0016021|GO:0004879|GO:0035810|GO:0030522	71478048	chr1	71477989	-	hs|1p31.1	NM_198717	chr1:71478048-71477989	NM_198717	Hs.445000
A_24_P178503	3.8865	1.95847	3.8865	up	ABCC9	ATP-binding cassette, sub-family C (CFTR/MRP), member 9	FALSE	Homo sapiens ATP-binding cassette, sub-family C (CFTR/MRP), member 9 (ABCC9), transcript variant SUR2A, mRNA [NM_005691]	10060	GO:0005215|GO:0005886|GO:0008282|GO:0008281|GO:0042626|GO:0005267|GO:0007268|GO:0010107|GO:0015459|GO:0055085|GO:0030017|GO:0005524|GO:0044325|GO:0042383|GO:0007165|GO:0051607|GO:0008076|GO:0008152|GO:0006813	22078955	chr12	22078896	-	hs|12p12.1	NM_005691	chr12:22078955-22078896	NM_005691	Hs.732701
A_23_P161439	3.88318	1.95724	3.88318	up	ADIRF	adipogenesis regulatory factor	FALSE	Homo sapiens adipogenesis regulatory factor (ADIRF), mRNA [NM_006829]	10974	GO:0003674|GO:0005737|GO:0045944|GO:0045600|GO:0072719|GO:0005654|GO:0005634|GO:0071478|GO:0030154|GO:0006351|GO:2001023|GO:0070062	88730367	chr10	88730308	+	hs|10q23.2	NM_006829	chr10:88730308-88730367	NM_006829	Hs.642660
A_23_P364613	3.86998	1.95233	3.86998	up	HOGA1	4-hydroxy-2-oxoglutarate aldolase 1	FALSE	Homo sapiens 4-hydroxy-2-oxoglutarate aldolase 1 (HOGA1), transcript variant 1, mRNA [NM_138413]	112817	GO:0005739|GO:0008700|GO:0033609|GO:0019470|GO:0046487|GO:0042866|GO:0009436|GO:0042803|GO:0070062	99372232	chr10	99372173	+	hs|10q24.2	NM_138413	chr10:99372173-99372232	NM_138413	Hs.180346
A_23_P257583	3.8521	1.94565	3.8521	up	DENND2A	DENN/MADD domain containing 2A	FALSE	Homo sapiens DENN/MADD domain containing 2A (DENND2A), mRNA [NM_015689]	27147	GO:0017112|GO:0005737|GO:0042147|GO:0032851|GO:0015629|GO:0015031	140218518	chr7	140218459	-	hs|7q34	NM_015689	chr7:140218518-140218459	NM_015689	Hs.6385
A_24_P233786	3.84332	1.94235	3.84332	up	FAM129A	family with sequence similarity 129, member A	FALSE	Homo sapiens family with sequence similarity 129, member A (FAM129A), mRNA [NM_052966]	116496	GO:0005515|GO:0003674|GO:0034976|GO:0005737|GO:0016020|GO:0005886|GO:0001934|GO:0001933|GO:0045727|GO:0070062	184760286	chr1	184760227	-	hs|1q25.3	NM_052966	chr1:184760286-184760227	NM_052966	Hs.518662
A_23_P96271	3.83711	1.94002	3.83711	up	MYOM1	myomesin 1	FALSE	Homo sapiens myomesin 1 (MYOM1), transcript variant 1, mRNA [NM_003803]	8736	GO:0005515|GO:0005863|GO:0006936|GO:0008307|GO:0031430|GO:0042803|GO:0042802	3067225	chr18	3067166	-	hs|18p11.31	NM_003803	chr18:3067225-3067166	NM_003803	Hs.464469
A_23_P55749	3.8369	1.93994	3.8369	up	COL5A3	collagen, type V, alpha 3	FALSE	Homo sapiens collagen, type V, alpha 3 (COL5A3), mRNA [NM_015719]	50509	GO:0005518|GO:0043394|GO:0005576|GO:0005588|GO:0007160|GO:0022617|GO:0007411|GO:0030198|GO:0030199|GO:0030574|GO:0005788|GO:0043588|GO:0008201|GO:0070062|GO:0005201	10070602	chr19	10070543	-	hs|19p13.2	NM_015719	chr19:10070602-10070543	NM_015719	Hs.235368
A_23_P151075	3.82946	1.93714	3.82946	up	ARHGDIB	Rho GDP dissociation inhibitor (GDI) beta	FALSE	Homo sapiens Rho GDP dissociation inhibitor (GDI) beta (ARHGDIB), mRNA [NM_001175]	397	GO:0051056|GO:0030036|GO:0007264|GO:0006928|GO:0007275|GO:0007266|GO:0005829|GO:0043547|GO:0050790|GO:0005737|GO:0006955|GO:0007162|GO:0016023|GO:0005856|GO:0005094|GO:0070062|GO:0005096	15095117	chr12	15095058	-	hs|12p12.3	NM_001175	chr12:15095117-15095058	NM_001175	Hs.504877
A_33_P3343727	3.81448	1.93149	3.81448	up	CELA3A	chymotrypsin-like elastase family, member 3A	FALSE	chymotrypsin-like elastase family, member 3A [Source:HGNC Symbol;Acc:HGNC:15944] [ENST00000374663]	10136	GO:0004252|GO:0007586|GO:0006508|GO:0008203	22332536	chr1	22332477	+	hs|1p36.12	AK308514	chr1:22332477-22332536		Hs.181289
A_33_P3322103	3.80104	1.92639	3.80104	up			FALSE
A_21_P0006889	3.79833	1.92537	3.79833	up	lnc-PTEN-1	lnc-PTEN-1:1	FALSE	LNCipedia lincRNA (lnc-PTEN-1), lincRNA [lnc-PTEN-1:1]			89740717	chr10	89740658	+	hs|10q23.31		chr10:89740658-89740717
A_21_P0007467	3.78666	1.92093	3.78666	up	LOC102723862	uncharacterized LOC102723862	FALSE	PREDICTED: Homo sapiens uncharacterized LOC102723862 (LOC102723862), transcript variant X1, ncRNA [XR_428989]	102723862		103714445	chr11	103713691	-	hs|11q22.3	XR_428989	chr11:103714445-103713691	XR_428989
A_23_P414211	3.78467	1.92017	3.78467	up	PAX4	paired box 4	FALSE	Homo sapiens paired box 4 (PAX4), mRNA [NM_006193]	5078	GO:0043066|GO:0060041|GO:0042493|GO:0045597|GO:0001206|GO:0000122|GO:0051591|GO:0003677|GO:0006351|GO:0030154|GO:0003690|GO:0031018|GO:0007623|GO:0009887|GO:0000980|GO:0005654	127250825	chr7	127250766	-	hs|7q32.1	NM_006193	chr7:127250825-127250766	NM_006193	Hs.129706
A_24_P315638	3.77882	1.91793	3.77882	up	MRGPRE	MAS-related GPR, member E	FALSE	Homo sapiens MAS-related GPR, member E (MRGPRE), mRNA [NM_001039165]	116534	GO:0007186|GO:0005886|GO:0004930|GO:0016021	3249338	chr11	3249279	-	hs|11p15.4	NM_001039165	chr11:3249338-3249279	NM_001039165	Hs.745512
A_21_P0000249	3.77803	1.91763	3.77803	up	SNORD24	small nucleolar RNA, C/D box 24	FALSE	Homo sapiens small nucleolar RNA, C/D box 24 (SNORD24), small nucleolar RNA [NR_002447]	26820		136216325	chr9	136216266	+	hs|9q34.2	NR_002447	chr9:136216266-136216325	NR_002447	Hs.745542
A_21_P0002534	3.77742	1.9174	3.77742	up	lnc-INO80D-1	lnc-INO80D-1:1	FALSE	LNCipedia lincRNA (lnc-INO80D-1), lincRNA [lnc-INO80D-1:1]			206854214	chr2	206854155	-	hs|2q33.3		chr2:206854214-206854155
A_23_P312851	3.75864	1.91021	3.75864	up	PMEL	premelanosome protein	FALSE	Homo sapiens premelanosome protein (PMEL), transcript variant 3, mRNA [NM_006928]	6490	GO:0005515|GO:0042470|GO:0005794|GO:0042438|GO:0005886|GO:0032438|GO:0032585|GO:0005789|GO:0005576|GO:0016021	56349072	chr12	56348089	-	hs|12q13.2	NM_006928	chr12:56349072-56348089	NM_006928	Hs.95972
A_23_P335495	3.74001	1.90304	3.74001	up	ANO7	anoctamin 7	FALSE	Homo sapiens anoctamin 7 (ANO7), transcript variant NGEP-L, mRNA [NM_001001891]	50636	GO:0006821|GO:0030054|GO:0005886|GO:0005783|GO:0017128|GO:0005634|GO:0055085|GO:0005829|GO:0005622|GO:0034220|GO:0006869|GO:0005229|GO:0016021	242164427	chr2	242164368	+	hs|2q37.3	NM_001001891	chr2:242164368-242164427	NM_001001891	Hs.163909
A_33_P3309471	3.73668	1.90176	3.73668	up	PTPRQ	protein tyrosine phosphatase, receptor type, Q	FALSE	Homo sapiens protein tyrosine phosphatase, receptor type, Q (PTPRQ), mRNA [NM_001145026]	374462	GO:0045598|GO:0016021|GO:0035335|GO:0004725	81073798	chr12	81073739	+	hs|12q21.31	NM_001145026	chr12:81073739-81073798	NM_001145026	Hs.539284
A_33_P3268910	3.72173	1.89597	3.72173	up	SPRY1	sprouty homolog 1, antagonist of FGF signaling (Drosophila)	FALSE	Homo sapiens sprouty homolog 1, antagonist of FGF signaling (Drosophila) (SPRY1), transcript variant 1, mRNA [NM_001258038]	10252	GO:0001656|GO:0005515|GO:0001657|GO:0008285|GO:0005886|GO:0000132|GO:0042059|GO:0001759|GO:0051387|GO:0005829|GO:0046580|GO:0007173|GO:0043407|GO:0040037|GO:0070373|GO:0060449|GO:0034261	124318977	chr4	124318918	+	hs|4q28.1	NM_001258038	chr4:124318918-124318977	NM_001258038	Hs.744854
A_33_P3230818	3.71581	1.89368	3.71581	up	RCAN2	regulator of calcineurin 2	FALSE	Homo sapiens regulator of calcineurin 2 (RCAN2), transcript variant 3, mRNA [NM_001251973]	10231	GO:0000166|GO:0031987|GO:0007614|GO:0033173|GO:0005575|GO:0006979	46424578	chr6	46424519	-	hs|6p12.3	NM_001251973	chr6:46424578-46424519	NM_001251973	Hs.440168
A_24_P315014	3.71526	1.89346	3.71526	up	XAGE-4	XAGE-4 protein	FALSE	PREDICTED: Homo sapiens XAGE-4 protein (XAGE-4), misc_RNA [XR_430517]	139629		55681153	chrX	55681125	-	hs|Xp11.21	XR_430517	chrX:55681153-55681125	XR_430517	Hs.381355
A_23_P103511	3.71255	1.89241	3.71255	up	C1orf226	chromosome 1 open reading frame 226	FALSE	Homo sapiens chromosome 1 open reading frame 226 (C1orf226), transcript variant 2, mRNA [NM_001085375]	400793		162356542	chr1	162356483	+	hs|1q23.3	NM_001085375	chr1:162356483-162356542	NM_001085375	Hs.447011
A_24_P55496	3.69807	1.88677	3.69807	up	OSR2	odd-skipped related transciption factor 2	FALSE	Homo sapiens odd-skipped related transciption factor 2 (OSR2), transcript variant 2, mRNA [NM_053001]	116039	GO:0001656|GO:0008284|GO:0033687|GO:0048793|GO:0005634|GO:0048704|GO:0009790|GO:0030154|GO:0046872|GO:0036023|GO:0002062|GO:0061029|GO:0045944|GO:0042476|GO:0060021|GO:0042474|GO:0050679|GO:0030501|GO:0072498|GO:0001823|GO:2000543|GO:0000122|GO:0010628|GO:0043565|GO:0060349|GO:0060272|GO:0035116|GO:0060322|GO:0035115|GO:0045893|GO:0042733	99961681	chr8	99961622	+	hs|8q22.2	NM_053001	chr8:99961622-99961681	NM_053001	Hs.253247
A_33_P3229918	3.65959	1.87168	3.65959	up	PTCRA	pre T-cell antigen receptor alpha	FALSE	Homo sapiens pre T-cell antigen receptor alpha (PTCRA), transcript variant 1, mRNA [NM_001243168]	171558	GO:0005515|GO:0016021	42893573	chr6	42893514	+	hs|6p21.1	NM_001243168	chr6:42893514-42893573	NM_001243168	Hs.169002
A_23_P401076	3.63937	1.86369	3.63937	up	SUSD3	sushi domain containing 3	FALSE	Homo sapiens sushi domain containing 3 (SUSD3), transcript variant 1, mRNA [NM_145006]	203328	GO:0016021	95847363	chr9	95847304	+	hs|9q22.31	NM_145006	chr9:95847304-95847363	NM_145006	Hs.88417
A_32_P66364	3.63472	1.86184	3.63472	up	PPP1R1C	protein phosphatase 1, regulatory (inhibitor) subunit 1C	FALSE	Homo sapiens protein phosphatase 1, regulatory (inhibitor) subunit 1C (PPP1R1C), transcript variant 3, mRNA [NM_001080545]	151242	GO:0035556|GO:0007049|GO:0005737|GO:1900087|GO:0030307|GO:0004864|GO:0004865|GO:0006469|GO:0051301	182982191	chr2	182982132	+	hs|2q31.3	NM_001080545	chr2:182982132-182982191	NM_001080545	Hs.10941
A_24_P93896	3.6265	1.85858	3.6265	up	CNNM2	cyclin and CBS domain divalent metal cation transport mediator 2	FALSE	Homo sapiens cyclin and CBS domain divalent metal cation transport mediator 2 (CNNM2), transcript variant 3, mRNA [NM_199077]	54805	GO:0016323|GO:0015693|GO:0010960|GO:0016021	104687178	chr10	104687119	+	hs|10q24.32	NM_199077	chr10:104687119-104687178	NM_199077	Hs.643509
A_33_P3310104	3.62538	1.85813	3.62538	up	SERPINB5	serpin peptidase inhibitor, clade B (ovalbumin), member 5	FALSE	Homo sapiens serpin peptidase inhibitor, clade B (ovalbumin), member 5 (SERPINB5), mRNA [NM_002639]	5268	GO:0010951|GO:0005515|GO:0050678|GO:0005737|GO:0030198|GO:0004867|GO:0060512|GO:0006928|GO:0005615|GO:0002009|GO:0070062	61172277	chr18	61172218	+	hs|18q21.33	NM_002639	chr18:61172218-61172277	NM_002639	Hs.55279
A_24_P409800	3.62	1.85599	3.62	up	KCTD16	potassium channel tetramerization domain containing 16	FALSE	Homo sapiens potassium channel tetramerization domain containing 16 (KCTD16), mRNA [NM_020768]	57528	GO:0043235|GO:0042734|GO:0030054|GO:0008277|GO:0045211|GO:0051260	143853676	chr5	143853617	+	hs|5q31.3	NM_020768	chr5:143853617-143853676	NM_020768	Hs.661870
A_33_P3317618	3.61911	1.85564	3.61911	up	SYN2	synapsin II	FALSE	Homo sapiens synapsin II (SYN2), transcript variant IIb, mRNA [NM_003178]	6854	GO:0030054|GO:0008152|GO:0045202|GO:0007268|GO:0030672|GO:0003824|GO:0005524|GO:0007269	12227219	chr3	12227160	+	hs|3p25.2	NM_003178	chr3:12227160-12227219	NM_003178	Hs.445503
A_19_P00322745	3.58209	1.8408	3.58209	up			FALSE	PREDICTED: Homo sapiens uncharacterized LOC101928011 (LOC101928011), ncRNA [XR_244302]			29818670	chr21	29818611	-	hs|21q21.3	XR_244302	chr21:29818670-29818611	XR_244302	Hs.685200
A_33_P3226810	3.57154	1.83655	3.57154	up	TNFSF10	tumor necrosis factor (ligand) superfamily, member 10	FALSE	Homo sapiens tumor necrosis factor (ligand) superfamily, member 10 (TNFSF10), transcript variant 1, mRNA [NM_003810]	8743	GO:0005515|GO:0032868|GO:0005164|GO:2001238|GO:2001239|GO:0043065|GO:0006919|GO:0005102|GO:0007267|GO:0006915|GO:0005576|GO:0097190|GO:0005125|GO:0005615|GO:0046872|GO:0043280|GO:0007165|GO:0006955|GO:0005887|GO:0090200|GO:0043123|GO:0008584|GO:0070062	172224285	chr3	172224226	-	hs|3q26.31	NM_003810	chr3:172224285-172224226	NM_003810	Hs.478275
A_21_P0011138	3.54259	1.82481	3.54259	up	XLOC_l2_003674		FALSE	BROAD Institute lincRNA (XLOC_l2_003674), lincRNA [TCONS_l2_00006780]			32534889	chr13	32534830	+	hs|13q13.1		chr13:32534830-32534889
A_33_P3759737	3.51954	1.81539	3.51954	up	LINC01107	long intergenic non-protein coding RNA 1107	FALSE	Homo sapiens long intergenic non-protein coding RNA 1107 (LINC01107), long non-coding RNA [NR_037809]	151171		239419392	chr2	239419333	-	hs|2q37.3	NR_037809	chr2:239419392-239419333	NR_037809	Hs.652076
A_21_P0007257	3.51731	1.81447	3.51731	up			FALSE				91533907	chr11	91533848	+	hs|11q14.3		chr11:91533848-91533907
A_21_P0001177	3.51723	1.81444	3.51723	up	lnc-FAM72C-2	lnc-FAM72C-2:1	FALSE	PREDICTED: Homo sapiens myomegalin-like (LOC100996723), mRNA [XM_006711090]			144506690	chr1	144506631	+	hs|1q21.1		chr1:144506631-144506690	XM_006711090	Hs.613082
A_23_P19020	3.51598	1.81393	3.51598	up	SNCAIP	synuclein, alpha interacting protein	FALSE	Homo sapiens synuclein, alpha interacting protein (SNCAIP), transcript variant 1, mRNA [NM_005460]	9627	GO:0090083|GO:0005515|GO:0042734|GO:0005737|GO:0042417|GO:0043025|GO:0046928|GO:0031625|GO:0042802|GO:0008021	121799420	chr5	121799361	+	hs|5q23.2	NM_005460	chr5:121799361-121799420	NM_005460	Hs.426463
A_21_P0006500	3.51536	1.81367	3.51536	up	lnc-FAAH2-2	lnc-FAAH2-2:2	FALSE	LNCipedia lincRNA (lnc-FAAH2-2), lincRNA [lnc-FAAH2-2:2]			57154232	chrX	57153488	+	hs|Xp11.21		chrX:57153488-57154232
A_21_P0005964	3.51493	1.8135	3.51493	up	lnc-ZMAT4-3	lnc-ZMAT4-3:3	FALSE	AGENCOURT_8903005 NIH_MGC_141 Homo sapiens cDNA clone IMAGE:6389455 5', mRNA sequence [BU590318]			40200846	chr8	40162293	-	hs|8p11.21		chr8:40200846-40162293		Hs.729725
A_19_P00322746	3.51002	1.81148	3.51002	up			FALSE	PREDICTED: Homo sapiens uncharacterized LOC101928011 (LOC101928011), ncRNA [XR_244302]			29818730	chr21	29818671	-	hs|21q21.3	XR_244302	chr21:29818730-29818671	XR_244302	Hs.685200
A_33_P3223488	3.50251	1.80839	3.50251	up	FRY	furry homolog (Drosophila)	FALSE	Homo sapiens furry homolog (Drosophila) (FRY), mRNA [NM_023037]	10129	GO:0005737|GO:0000922|GO:0005815	32691596	chr13	32691537	+	hs|13q13.1	NM_023037	chr13:32691537-32691596	NM_023037	Hs.507669
A_33_P3313055	3.49669	1.80599	3.49669	up	NOTCH3	notch 3	FALSE	Homo sapiens notch 3 (NOTCH3), mRNA [NM_000435]	4854	GO:0005515|GO:0010467|GO:0006355|GO:0006367|GO:0007220|GO:0005886|GO:0005509|GO:0072104|GO:0005576|GO:0048663|GO:0015629|GO:0048661|GO:0005829|GO:0043235|GO:0005737|GO:0045665|GO:0000139|GO:0007219|GO:0005789|GO:0005654|GO:0030900|GO:0016021|GO:0019899	15270548	chr19	15270489	-	hs|19p13.12	NM_000435	chr19:15270548-15270489	NM_000435	Hs.8546
A_24_P649282	3.49389	1.80483	3.49389	up	LUZP2	leucine zipper protein 2	FALSE	Homo sapiens leucine zipper protein 2 (LUZP2), transcript variant 1, mRNA [NM_001009909]	338645	GO:0005576	25104066	chr11	25104007	+	hs|11p14.3	NM_001009909	chr11:25104007-25104066	NM_001009909	Hs.144138
A_24_P124624	3.4917	1.80393	3.4917	up	OLR1	oxidized low density lipoprotein (lectin-like) receptor 1	FALSE	Homo sapiens oxidized low density lipoprotein (lectin-like) receptor 1 (OLR1), transcript variant 1, mRNA [NM_002543]	4973	GO:0005515|GO:0042542|GO:0008219|GO:0005886|GO:0008015|GO:0050900|GO:0006898|GO:0043231|GO:0043235|GO:0005041|GO:0006954|GO:0016020|GO:0005887|GO:0007596|GO:0042157|GO:0006508|GO:0007159|GO:0030246|GO:0045121|GO:0005654|GO:0070062	10311657	chr12	10311598	-	hs|12p13.2	NM_002543	chr12:10311657-10311598	NM_002543	Hs.412484
A_33_P3280360	3.48807	1.80243	3.48807	up	LOC100133857	uncharacterized LOC100133857	FALSE	Homo sapiens cDNA FLJ45691 fis, clone FEBRA2002260. [AK128800]	100133857		45378939	chr20	45378880	-	hs|20q13.12	AK128800	chr20:45378939-45378880		Hs.632266
A_33_P3813561	3.485	1.80116	3.485	up	LOC283728	uncharacterized LOC283728	FALSE	Homo sapiens cDNA FLJ38298 fis, clone FCBBF3017059. [AK095617]	283728		84943847	chr15	84943788	-	hs|15q25.2	AK095617	chr15:84943847-84943788		Hs.635026
A_24_P329795	3.47749	1.79805	3.47749	up	C10orf10	chromosome 10 open reading frame 10	FALSE	Homo sapiens chromosome 10 open reading frame 10 (C10orf10), mRNA [NM_007021]	11067	GO:0005739	45471769	chr10	45471710	-	hs|10q11.21	NM_007021	chr10:45471769-45471710	NM_007021	Hs.93675
A_33_P3333982	3.47697	1.79783	3.47697	up	PDE4DIP	phosphodiesterase 4D interacting protein	FALSE	Homo sapiens phosphodiesterase 4D interacting protein (PDE4DIP), transcript variant 3, mRNA [NM_022359]	9659	GO:0005515|GO:0005813|GO:0005737|GO:0005794|GO:0005634|GO:0030016|GO:0019899|GO:0043623	144951824	chr1	144951765	-	hs|1q21.1	NM_022359	chr1:144951824-144951765	NM_022359	Hs.731111
A_33_P3313075	3.47322	1.79627	3.47322	up			FALSE				45960864	chr7	45960805	+	hs|7p12.3		chr7:045960805-045960864
A_33_P3283601	3.47056	1.79517	3.47056	up	LOC389033	placenta-specific 9 pseudogene	FALSE	Homo sapiens placenta-specific 9 pseudogene (LOC389033), non-coding RNA [NR_026740]	389033	GO:0005576	130680494	chr2	130680435	-	hs|2q21.1	NR_026740	chr2:130680494-130680435	NR_026740	Hs.380682
A_23_P114983	3.46402	1.79245	3.46402	up	TRIM63	tripartite motif containing 63, E3 ubiquitin protein ligase	FALSE	Homo sapiens tripartite motif containing 63, E3 ubiquitin protein ligase (TRIM63), mRNA [NM_032588]	84676	GO:0005515|GO:0010468|GO:0030018|GO:0004842|GO:0016567|GO:0016874|GO:0005874|GO:0005634|GO:0014732|GO:0031430|GO:0031432|GO:0007165|GO:0005737|GO:0006936|GO:0014878|GO:0043161|GO:0008270|GO:0004871|GO:0070555|GO:0071549	26377901	chr1	26377842	-	hs|1p36.11	NM_032588	chr1:26377901-26377842	NM_032588	Hs.279709
A_33_P3302373	3.46096	1.79117	3.46096	up	SZT2	seizure threshold 2 homolog (mouse)	FALSE	Homo sapiens seizure threshold 2 homolog (mouse) (SZT2), mRNA [NM_015284]	23334	GO:0003674|GO:0021540|GO:0043473|GO:0009791|GO:0007417|GO:0070062|GO:0005777	43918304	chr1	43918245	+	hs|1p34.2	NM_015284	chr1:43918245-43918304	NM_015284	Hs.643560
A_21_P0011037	3.45629	1.78922	3.45629	up	XLOC_l2_002886		FALSE	BROAD Institute lincRNA (XLOC_l2_002886), lincRNA [TCONS_l2_00005503]			9806442	chr12	9806383	+	hs|12p13.31		chr12:9806383-9806442
A_33_P3336273	3.45446	1.78846	3.45446	up	NAV3	neuron navigator 3	FALSE	Homo sapiens neuron navigator 3 (NAV3), transcript variant 1, mRNA [NM_001024383]	89795	GO:0005640	78604688	chr12	78604629	+	hs|12q21.2	NM_001024383	chr12:78604629-78604688	NM_001024383	Hs.655301
A_23_P84860	3.45257	1.78767	3.45257	up	FAM107A	family with sequence similarity 107, member A	FALSE	Homo sapiens family with sequence similarity 107, member A (FAM107A), transcript variant 1, mRNA [NM_007177]	11170	GO:0043005|GO:0003674|GO:0005634|GO:0001558	58550152	chr3	58550093	-	hs|3p14.3	NM_007177	chr3:58550152-58550093	NM_007177	Hs.506357
A_21_P0005765	3.44863	1.78602	3.44863	up			FALSE				135736134	chr8	135736075	+	hs|8q24.22		chr8:135736075-135736134
A_33_P3325120	3.44605	1.78494	3.44605	up	SOX13	SRY (sex determining region Y)-box 13	FALSE	SRY (sex determining region Y)-box 13 [Source:HGNC Symbol;Acc:HGNC:11192] [ENST00000367203]	9580	GO:0043565|GO:0005515|GO:0006355|GO:0003700|GO:0045586|GO:0005654|GO:0005634|GO:0009653|GO:0006351	204088859	chr1	204088800	+	hs|1q32.1	BC040649	chr1:204088800-204088859
A_21_P0013451	3.44347	1.78386	3.44347	up	LINC01510	long intergenic non-protein coding RNA 1510	FALSE	Homo sapiens long intergenic non-protein coding RNA 1510 (LINC01510), long non-coding RNA [NR_120506]	100996266		116203937	chr7	116203878	-	hs|7q31.2		chr7:116203937-116203878	NR_120506
A_19_P00319971	3.4314	1.7788	3.4314	up	SMIM2-AS1	SMIM2 antisense RNA 1	FALSE	Homo sapiens SMIM2 antisense RNA 1 (SMIM2-AS1), transcript variant 1, long non-coding RNA [NR_104064]	101929212		44722166	chr13	44722107	+	hs|13q14.11	NR_104064	chr13:44722107-44722166	NR_104064
A_23_P121926	3.42827	1.77748	3.42827	up	SEPP1	selenoprotein P, plasma, 1	FALSE	Homo sapiens selenoprotein P, plasma, 1 (SEPP1), transcript variant 1, mRNA [NM_005410]	6414	GO:0019953|GO:0008430|GO:0001887|GO:0007420|GO:0007626|GO:0005576|GO:0009791|GO:0040007|GO:0006979|GO:0005615|GO:0070062	42799939	chr5	42799904	-	hs|5p12	NM_005410	chr5:42799939-42799904	NM_005410	Hs.275775
A_21_P0001638	3.42458	1.77593	3.42458	up	lnc-RP5-915N17.9.1-1	lnc-RP5-915N17.9.1-1:1	FALSE	LNCipedia lincRNA (lnc-RP5-915N17.9.1-1), lincRNA [lnc-RP5-915N17.9.1-1:1]			229027257	chr1	229027198	-	hs|1q42.13		chr1:229027257-229027198		Hs.376995
A_33_P3832872	3.42247	1.77504	3.42247	up	LOC389247	uncharacterized LOC389247	FALSE	Homo sapiens uncharacterized LOC389247 (LOC389247), long non-coding RNA [NR_033995]	389247		184415950	chr4	184415891	-	hs|4q35.1	NR_033995	chr4:184415950-184415891	NR_033995	Hs.385787
A_23_P26865	3.41937	1.77373	3.41937	up	MYH3	myosin, heavy chain 3, skeletal muscle, embryonic	FALSE	Homo sapiens myosin, heavy chain 3, skeletal muscle, embryonic (MYH3), mRNA [NM_002470]	4621	GO:0030048|GO:0005516|GO:0030049|GO:0042623|GO:0006200|GO:0045214|GO:0030326|GO:0005524|GO:0030017|GO:0005829|GO:0000146|GO:0032982|GO:0051015|GO:0007517|GO:0060325|GO:0003009|GO:0005859|GO:0070062	10532942	chr17	10531966	-	hs|17p13.1	NM_002470	chr17:10532942-10531966	NM_002470	Hs.440895
A_33_P3313145	3.41682	1.77265	3.41682	up	ITIH3	inter-alpha-trypsin inhibitor heavy chain 3	FALSE	Homo sapiens inter-alpha-trypsin inhibitor heavy chain 3 (ITIH3), mRNA [NM_002217]	3699	GO:0010951|GO:0004866|GO:0004867|GO:0030212|GO:0005576|GO:0070062	52842697	chr3	52842638	+	hs|3p21.1	NM_002217	chr3:52842638-52842697	NM_002217	Hs.76716
A_33_P3289113	3.38384	1.75866	3.38384	up	COX11	COX11 cytochrome c oxidase copper chaperone	FALSE	cytochrome c oxidase assembly homolog 11 (yeast) [Source:HGNC Symbol;Acc:HGNC:2261] [ENST00000572088]	1353	GO:0005739|GO:0008535|GO:0007585|GO:0005507|GO:0004129|GO:0005743|GO:0009055|GO:0033132|GO:0016021	53029524	chr17	53029465	-	hs|17q22	AK124809	chr17:53029524-53029465		Hs.591171
A_21_P0000787	3.37772	1.75605	3.37772	up	LOC100507387	uncharacterized LOC100507387	FALSE	Homo sapiens uncharacterized LOC100507387 (LOC100507387), long non-coding RNA [NR_038402]	100507387		175551096	chr5	175551037	+	hs|5q35.2	NR_038402	chr5:175551037-175551096	NR_038402	Hs.368516
A_21_P0006190	3.37486	1.75483	3.37486	up	lnc-KRT8P11-1	lnc-KRT8P11-1:2	FALSE	LNCipedia lincRNA (lnc-KRT8P11-1), lincRNA [lnc-KRT8P11-1:2]			102299382	chr9	102299323	+	hs|9q22.33		chr9:102299323-102299382
A_19_P00322418	3.37464	1.75473	3.37464	up	OXR1	oxidation resistance 1	FALSE	Homo sapiens oxidation resistance 1 (OXR1), transcript variant 1, mRNA [NM_018002]	55074	GO:0005739|GO:0003674|GO:0043524|GO:0016491|GO:0007628|GO:0005730|GO:0071447|GO:0005575|GO:0006979|GO:0055114	107371838	chr8	107371779	+	hs|8q23.1	NM_018002	chr8:107371779-107371838	NM_018002	Hs.701892
A_33_P3240757	3.36471	1.75048	3.36471	up	IGSF3	immunoglobulin superfamily, member 3	FALSE	Homo sapiens immunoglobulin superfamily, member 3 (IGSF3), transcript variant 2, mRNA [NM_001007237]	3321	GO:0032808|GO:0003674|GO:0009986|GO:0016021	117131569	chr1	117131510	-	hs|1p13.1	NM_001007237	chr1:117131569-117131510	NM_001007237	Hs.171057
A_21_P0006794	3.34659	1.74269	3.34659	up			FALSE	RST5687 Athersys RAGE Library Homo sapiens cDNA, mRNA sequence [BG186712]			119321674	chr10	119321615	-	hs|10q26.11		chr10:119321674-119321615		Hs.743819
A_21_P0014421	3.34622	1.74253	3.34622	up			FALSE	phosphatidylinositol 4-kinase, catalytic, alpha pseudogene 2 [Source:HGNC Symbol;Acc:HGNC:33577] [ENST00000480319]			21844414	chr22	21844355	-	hs|22q11.21		chr22:21844414-21844355
A_32_P50223	3.32881	1.73501	3.32881	up	PLK5	polo-like kinase 5	FALSE	Homo sapiens polo-like kinase 5 (PLK5), mRNA [NM_001243079]	126520	GO:0002357|GO:0031572|GO:0005730|GO:0006927|GO:0005524|GO:2000045|GO:0005737|GO:0007067|GO:0004672|GO:0071363|GO:0010976|GO:0006468|GO:0051301	1535453	chr19	1535394	+	hs|19p13.3	NM_001243079	chr19:1535394-1535453	NM_001243079	Hs.195352
A_21_P0014330	3.31528	1.72913	3.31528	up	lnc-CDH16-2	lnc-CDH16-2:1	FALSE	Homo sapiens full length insert cDNA clone ZA79D12. [AF086125]			66875395	chr16	66875336	-	hs|16q22.1	AF086125	chr16:66875395-66875336		Hs.659799
A_21_P0010504	3.29707	1.72118	3.29707	up	HOTAIR	HOX transcript antisense RNA	FALSE	Homo sapiens HOX transcript antisense RNA (HOTAIR), transcript variant 3, long non-coding RNA [NR_047518]	100124700		54362652	chr12	54362593	-	hs|12q13.13		chr12:54362652-54362593	NR_047518	Hs.197076
A_23_P216361	3.27688	1.71232	3.27688	up	COL14A1	collagen, type XIV, alpha 1	FALSE	Homo sapiens collagen, type XIV, alpha 1 (COL14A1), mRNA [NM_021110]	7373	GO:0003229|GO:0005581|GO:0005518|GO:0005578|GO:0005596|GO:0005576|GO:0005614|GO:0005615|GO:0061050|GO:0031012|GO:0016337|GO:0048873|GO:0022617|GO:0030198|GO:0030199|GO:0030574|GO:0005788|GO:0030674|GO:0070062|GO:0005201	121383707	chr8	121383648	+	hs|8q24.12	NM_021110	chr8:121383648-121383707	NM_021110	Hs.409662
A_33_P3270360	3.26658	1.70778	3.26658	up	OR1S1	olfactory receptor, family 1, subfamily S, member 1 (gene/pseudogene)	FALSE	Homo sapiens olfactory receptor, family 1, subfamily S, member 1 (gene/pseudogene) (OR1S1), mRNA [NM_001004458]	219959	GO:0050911|GO:0050907|GO:0004984|GO:0007186|GO:0005886|GO:0004930|GO:0016021|GO:0004888	57983052	chr11	57982993	+	hs|11q12.1	NM_001004458	chr11:57982993-57983052	NM_001004458	Hs.553645
A_19_P00316241	3.26432	1.70678	3.26432	up	LOC101928858	uncharacterized LOC101928858	FALSE	PREDICTED: Homo sapiens uncharacterized LOC101928858 (RP11-434D9.1), transcript variant X3, ncRNA [XR_427726]	101928858		67100735	chr5	67100676	+	hs|5q13.1	XR_427726	chr5:67100676-67100735	XR_427726
A_21_P0008545	3.2619	1.70571	3.2619	up	lnc-TTC7B-4	lnc-TTC7B-4:2	FALSE	LNCipedia lincRNA (lnc-TTC7B-4), lincRNA [lnc-TTC7B-4:2]			90921552	chr14	90921493	-	hs|14q32.11		chr14:90921552-90921493
A_21_P0007887	3.26103	1.70533	3.26103	up	LOC643770	uncharacterized LOC643770	FALSE		643770		98884834	chr12	98884775	-	hs|12q23.1		chr12:98884834-98884775
A_33_P3262475	3.25628	1.70323	3.25628	up	SERP2	stress-associated endoplasmic reticulum protein family member 2	FALSE	stress-associated endoplasmic reticulum protein family member 2 [Source:HGNC Symbol;Acc:HGNC:20607] [ENST00000474333]	387923	GO:0005789|GO:0016021|GO:0015031	44970002	chr13	44969943	+	hs|13q14.11		chr13:44969943-44970002
A_23_P399146	3.25425	1.70232	3.25425	up	ZNF549	zinc finger protein 549	FALSE	Homo sapiens zinc finger protein 549 (ZNF549), transcript variant 2, mRNA [NM_153263]	256051	GO:0006355|GO:0005634|GO:0003677|GO:0046872|GO:0006351	58051712	chr19	58051653	+	hs|19q13.43	NM_153263	chr19:58051653-58051712	NM_153263	Hs.744289
A_33_P3338341	3.25405	1.70224	3.25405	up	PRODH	proline dehydrogenase (oxidase) 1	FALSE	Homo sapiens proline dehydrogenase (oxidase) 1 (PRODH), transcript variant 1, mRNA [NM_016335]	5625	GO:0071949|GO:0034641|GO:0019470|GO:0006560|GO:0005759|GO:0010133|GO:0008631|GO:0006562|GO:0005743|GO:0004657|GO:0044281|GO:0055114	18900497	chr22	18900438	-	hs|22q11.21	NM_016335	chr22:18900497-18900438	NM_016335	Hs.517352
A_33_P3242064	3.25226	1.70144	3.25226	up	OR5J2	olfactory receptor, family 5, subfamily J, member 2	FALSE	Homo sapiens olfactory receptor, family 5, subfamily J, member 2 (OR5J2), mRNA [NM_001005492]	282775	GO:0050911|GO:0004984|GO:0007186|GO:0005886|GO:0004930|GO:0016021	55945032	chr11	55944973	+	hs|11q12.1	NM_001005492	chr11:55944973-55945032	NM_001005492	Hs.537145
A_33_P3388909	3.24886	1.69993	3.24886	up	LOC100133077	uncharacterized LOC100133077	FALSE	Homo sapiens uncharacterized LOC100133077 (LOC100133077), long non-coding RNA [NR_121583]	100133077		140786612	chr9	140786553	-	hs|9q34.3	NR_121583	chr9:140786612-140786553	NR_121583	Hs.640081
A_33_P3262217	3.24655	1.69891	3.24655	up			FALSE				46246395	chr10	46246336	+	hs|10q11.22		chr10:046246336-046246395
A_19_P00318813	3.22954	1.69133	3.22954	up	LOC101928738	uncharacterized LOC101928738	FALSE		101928738		77899201	chr17	77899142	+	hs|17q25.3		chr17:77899142-77899201		Hs.629500
A_33_P3277344	3.2281	1.69069	3.2281	up			FALSE	T cell receptor alpha variable 39 [Source:HGNC Symbol;Acc:HGNC:12139] [ENST00000390466]			22772365	chr14	22772306	+	hs|14q11.2	X58740	chr14:22772306-22772365		Hs.495255
A_21_P0014923	3.21837	1.68633	3.21837	up			FALSE	DA106905 BRACE3 Homo sapiens cDNA clone BRACE3021429 5', mRNA sequence [DA106905]			161392048	chr1	161391989	+	hs|1q23.3	DA106905	chr1:161391989-161392048		Hs.690891
A_21_P0011133	3.21444	1.68457	3.21444	up	TPTE2	transmembrane phosphoinositide 3-phosphatase and tensin homolog 2	FALSE	Homo sapiens transmembrane phosphoinositide 3-phosphatase and tensin homolog 2 (TPTE2), transcript variant 3, mRNA [NM_199254]	93492	GO:0034220|GO:0006661|GO:0000139|GO:0016314|GO:0005789|GO:0044281|GO:0016021|GO:0008138|GO:0006644|GO:0005216|GO:0035335|GO:0004725	20006687	chr13	20006628	-	hs|13q12.11	NM_199254	chr13:20006687-20006628	NM_199254	Hs.377488
A_21_P0009922	3.19859	1.67744	3.19859	up			FALSE				59652341	chr20	59652282	-	hs|20q13.33		chr20:59652341-59652282
A_21_P0007437	3.19708	1.67675	3.19708	up	LOC101927495	uncharacterized LOC101927495	FALSE	Homo sapiens uncharacterized LOC101927495 (LOC101927495), long non-coding RNA [NR_110189]	101927495		61373457	chr11	61373398	+	hs|11q12.2	NR_110189	chr11:61373398-61373457	NR_110189	Hs.553866
A_23_P363778	3.196	1.67627	3.196	up	FRZB	frizzled-related protein	FALSE	Homo sapiens frizzled-related protein (FRZB), mRNA [NM_001463]	2487	GO:0042813|GO:0017147|GO:0010721|GO:0030308|GO:0043065|GO:0008285|GO:0004930|GO:0030178|GO:0005615|GO:0070367|GO:0060029|GO:0061053|GO:0001501|GO:0016020|GO:0014033|GO:0045600|GO:0090103|GO:0061037|GO:0016021|GO:0090090|GO:0035567	183699679	chr2	183699620	-	hs|2q32.1	NM_001463	chr2:183699679-183699620	NM_001463	Hs.128453
A_24_P174613	3.19539	1.67599	3.19539	up	FBXW7	F-box and WD repeat domain containing 7, E3 ubiquitin protein ligase	FALSE	Homo sapiens F-box and WD repeat domain containing 7, E3 ubiquitin protein ligase (FBXW7), transcript variant 1, mRNA [NM_033632]	55294	GO:0005515|GO:0003700|GO:0016567|GO:0005783|GO:0030324|GO:0032876|GO:0031146|GO:2000639|GO:0097027|GO:0042802|GO:0032880|GO:0034644|GO:0005737|GO:0007219|GO:0031398|GO:0016032|GO:0051443|GO:0070374|GO:0030674|GO:0031625|GO:0001944|GO:0045746|GO:0006355|GO:0010868|GO:0005794|GO:0045741|GO:0030332|GO:2000346|GO:0055088|GO:0050821|GO:0005730|GO:0010883|GO:0006974|GO:0043234|GO:2000060|GO:0007062|GO:…	153242517	chr4	153242458	-	hs|4q31.3	NM_033632	chr4:153242517-153242458	NM_033632	Hs.561245
A_21_P0005294	3.19491	1.67578	3.19491	up			FALSE				33908175	chr7	33908116	-	hs|7p14.3		chr7:33908175-33908116
A_21_P0001237	3.19105	1.67403	3.19105	up			FALSE				230960412	chr1	230959597	-	hs|1q42.2		chr1:230960412-230959597
A_23_P23611	3.1909	1.67396	3.1909	up	AMY1C	amylase, alpha 1C (salivary)	FALSE	Homo sapiens amylase, alpha 1C (salivary) (AMY1C), mRNA [NM_001008219]	278	GO:0005515|GO:0005975|GO:0007586|GO:0005615|GO:0004556|GO:0046872|GO:0070062	104207080	chr1	104207021	+	hs|1p21.1	NM_001008219	chr1:104207021-104207080	NM_001008219	Hs.655232
A_24_P247286	3.18983	1.67348	3.18983	up	C19orf71	chromosome 19 open reading frame 71	FALSE	Homo sapiens chromosome 19 open reading frame 71 (C19orf71), mRNA [NM_001135580]	100128569		3543839	chr19	3543632	+	hs|19p13.3	NM_001135580	chr19:3543632-3543839	NM_001135580	Hs.664978
A_23_P88404	3.18816	1.67272	3.18816	up	TGFB3	transforming growth factor, beta 3	FALSE	Homo sapiens transforming growth factor, beta 3 (TGFB3), mRNA [NM_003239]	7043	GO:0005515|GO:0043627|GO:0043932|GO:0051491|GO:0030879|GO:0042704|GO:0048702|GO:0005615|GO:0005114|GO:0042802|GO:0043524|GO:0030198|GO:0042127|GO:0043025|GO:0051781|GO:0007179|GO:0048839|GO:0007565|GO:0030501|GO:0048286|GO:0046982|GO:0009986|GO:0045740|GO:0007568|GO:0030168|GO:0060391|GO:0001701|GO:0005125|GO:0045216|GO:0010936|GO:0070483|GO:0032967|GO:0007184|GO:0032570|GO:0016049|GO:0045893|GO:…	76424963	chr14	76424904	-	hs|14q24.3	NM_003239	chr14:76424963-76424904	NM_003239	Hs.592317
A_19_P00320288	3.18636	1.67191	3.18636	up	OXR1	oxidation resistance 1	FALSE	Homo sapiens oxidation resistance 1 (OXR1), transcript variant 1, mRNA [NM_018002]	55074	GO:0005739|GO:0003674|GO:0043524|GO:0016491|GO:0007628|GO:0005730|GO:0071447|GO:0005575|GO:0006979|GO:0055114	107371864	chr8	107371805	+	hs|8q23.1	NM_018002	chr8:107371805-107371864	NM_018002	Hs.701892
A_21_P0000954	3.18266	1.67023	3.18266	up			FALSE	BX094500 Soares_testis_NHT Homo sapiens cDNA clone IMAGp998I133522, mRNA sequence [BX094500]			20571004	chr1	20570945	+	hs|1p36.12		chr1:20570945-20571004		Hs.559701
A_33_P3418833	3.18022	1.66912	3.18022	up	FLRT3	fibronectin leucine rich transmembrane protein 3	FALSE	Homo sapiens fibronectin leucine rich transmembrane protein 3 (FLRT3), transcript variant 2, mRNA [NM_198391]	23767	GO:0035556|GO:0008150|GO:0045499|GO:0007411|GO:0005887|GO:0050919|GO:0005578|GO:0005057|GO:0030674|GO:0007155|GO:0005615	14304719	chr20	14304660	-	hs|20p12.1	NM_198391	chr20:14304719-14304660	NM_198391	Hs.41296
A_21_P0010605	3.16512	1.66226	3.16512	up			FALSE				21738224	chr1	21738165	-	hs|1p36.12		chr1:21738224-21738165
A_21_P0011759	3.16511	1.66225	3.16511	up	ZNF702P	zinc finger protein 702, pseudogene	FALSE	zinc finger protein 702, pseudogene [Source:HGNC Symbol;Acc:HGNC:25775] [ENST00000602242]	79986	GO:0006355|GO:0005634|GO:0003677|GO:0046872|GO:0006351	53482204	chr19	53482145	-	hs|19q13.41		chr19:53482204-53482145
A_23_P50508	3.15957	1.65973	3.15957	up	PLA2G4C	phospholipase A2, group IVC (cytosolic, calcium-independent)	FALSE	Homo sapiens phospholipase A2, group IVC (cytosolic, calcium-independent) (PLA2G4C), transcript variant 1, mRNA [NM_003706]	8605	GO:0019369|GO:0007567|GO:0036149|GO:0044281|GO:0005635|GO:0005829|GO:0035556|GO:0005543|GO:0006954|GO:0016020|GO:0047499|GO:0005789|GO:0005654|GO:0046475|GO:0006644|GO:0005938|GO:0036151|GO:0046474|GO:0036152	48551307	chr19	48551248	-	hs|19q13.33	NM_003706	chr19:48551307-48551248	NM_003706	Hs.631562
A_21_P0001360	3.15621	1.65819	3.15621	up	lnc-PRMT6-2	lnc-PRMT6-2:2	FALSE	LNCipedia lincRNA (lnc-PRMT6-2), lincRNA [lnc-PRMT6-2:2]			106995110	chr1	106995051	+	hs|1p21.1		chr1:106995051-106995110
A_21_P0014894	3.15033	1.6555	3.15033	up			FALSE
A_19_P00325158	3.14834	1.65459	3.14834	up	MALAT1	metastasis associated lung adenocarcinoma transcript 1 (non-protein coding)	FALSE	Homo sapiens metastasis associated lung adenocarcinoma transcript 1 (non-protein coding) (MALAT1), long non-coding RNA [NR_002819]	378938		65273773	chr11	65273714	+	hs|11q13.1	NR_002819	chr11:65273714-65273773	NR_002819	Hs.621695
A_19_P00321356	3.14667	1.65383	3.14667	up	LINC01237	long intergenic non-protein coding RNA 1237	FALSE	long intergenic non-protein coding RNA 1237 [Source:HGNC Symbol;Acc:HGNC:49793] [ENST00000457686]	101927289		242908402	chr2	242908343	+	hs|2q37.3		chr2:242908343-242908402
A_23_P50946	3.14346	1.65236	3.14346	up	RAMP1	receptor (G protein-coupled) activity modifying protein 1	FALSE	Homo sapiens receptor (G protein-coupled) activity modifying protein 1 (RAMP1), mRNA [NM_005855]	10267	GO:0004948|GO:0005515|GO:0005886|GO:0009986|GO:0030819|GO:0031716|GO:0001525|GO:0015031|GO:0015026|GO:0072659|GO:0005615|GO:0006886|GO:0043235|GO:0031623|GO:0008277|GO:0007186|GO:0005887|GO:0008565|GO:0004872|GO:0006816|GO:0060050	238820720	chr2	238820661	+	hs|2q37.3	NM_005855	chr2:238820661-238820720	NM_005855	Hs.471783
A_21_P0002930	3.1432	1.65224	3.1432	up	lnc-TSEN2-1	lnc-TSEN2-1:2	FALSE	LNCipedia lincRNA (lnc-TSEN2-1), lincRNA [lnc-TSEN2-1:2]			12518009	chr3	12517950	+	hs|3p25.2		chr3:12517950-12518009
A_33_P3365077	3.14202	1.65169	3.14202	up	OR2G2	olfactory receptor, family 2, subfamily G, member 2	FALSE	Homo sapiens olfactory receptor, family 2, subfamily G, member 2 (OR2G2), mRNA [NM_001001915]	81470	GO:0050911|GO:0004984|GO:0007186|GO:0005886|GO:0004930|GO:0016021	247752615	chr1	247752556	+	hs|1q44	NM_001001915	chr1:247752556-247752615	NM_001001915	Hs.690208
A_33_P3290162	3.13605	1.64895	3.13605	up	ASB18	ankyrin repeat and SOCS box containing 18	FALSE	Homo sapiens ankyrin repeat and SOCS box containing 18 (ASB18), mRNA [NM_212556]	401036	GO:0035556|GO:0016567	237103574	chr2	237103515	-	hs|2q37.2	NM_212556	chr2:237103574-237103515	NM_212556	Hs.639909
A_23_P105862	3.13306	1.64757	3.13306	up	FRY	furry homolog (Drosophila)	FALSE	Homo sapiens furry homolog (Drosophila) (FRY), mRNA [NM_023037]	10129	GO:0005737|GO:0000922|GO:0005815	32870617	chr13	32870558	+	hs|13q13.1	NM_023037	chr13:32870558-32870617	NM_023037	Hs.507669
A_21_P0012578	3.12899	1.6457	3.12899	up	XLOC_l2_010602		FALSE	BROAD Institute lincRNA (XLOC_l2_010602), lincRNA [TCONS_l2_00020446]			23123030	chr4	23122971	+	hs|4p15.2		chr4:23122971-23123030
A_23_P377996	3.09869	1.63166	3.09869	up	RNF180	ring finger protein 180	FALSE	Homo sapiens ring finger protein 180 (RNF180), transcript variant 2, mRNA [NM_178532]	285671	GO:0000209|GO:0004842|GO:0016874|GO:0032436|GO:0031227|GO:0005635|GO:0042415|GO:0042428|GO:0050790|GO:0031398|GO:0008270|GO:0030534|GO:0016021|GO:0031624	63510114	chr5	63510055	+	hs|5q12.3	NM_178532	chr5:63510055-63510114	NM_178532	Hs.657843
A_33_P3234031	3.0947	1.6298	3.0947	up	lnc-TBC1D29-1	lnc-TBC1D29-1:1	FALSE	Homo sapiens cDNA FLJ43993 fis, clone TESTI4020102. [AK125981]			28905049	chr17	28904990	+	hs|17q11.2	AK125981	chr17:28904990-28905049
A_23_P252052	3.09281	1.62892	3.09281	up	FILIP1L	filamin A interacting protein 1-like	FALSE	Homo sapiens filamin A interacting protein 1-like (FILIP1L), transcript variant 1, mRNA [NM_182909]	11259	GO:0008150|GO:0003674|GO:0005737|GO:0016020|GO:0005634	99567410	chr3	99567351	-	hs|3q12.1	NM_182909	chr3:99567410-99567351	NM_182909	Hs.104672
A_23_P216340	3.08849	1.6269	3.08849	up	SLA	Src-like-adaptor	FALSE	Homo sapiens Src-like-adaptor (SLA), transcript variant 1, mRNA [NM_001045556]	6503	GO:0005515|GO:0005070|GO:0009967|GO:0005768	134049150	chr8	134049091	-	hs|8q24.22	NM_001045556	chr8:134049150-134049091	NM_001045556	Hs.75367
A_23_P6561	3.08654	1.62599	3.08654	up	EBLN2	endogenous Bornavirus-like nucleoprotein 2	FALSE	Homo sapiens endogenous Bornavirus-like nucleoprotein 2 (EBLN2), mRNA [NM_018029]	55096		73112458	chr3	73112399	+	hs|3p13	NM_018029	chr3:73112399-73112458	NM_018029	Hs.658858
A_21_P0010598	3.08455	1.62506	3.08455	up			FALSE				5146594	chr1	5146535	-	hs|1p36.32		chr1:5146594-5146535
A_24_P206776	3.07754	1.62178	3.07754	up	CRYAB	crystallin, alpha B	FALSE	Homo sapiens crystallin, alpha B (CRYAB), transcript variant 1, mRNA [NM_001885]	1410	GO:0005515|GO:0008017|GO:0042542|GO:0005212|GO:0030018|GO:0030308|GO:0005886|GO:0005634|GO:0071480|GO:0031109|GO:0032432|GO:0051403|GO:0046872|GO:0042803|GO:0042802|GO:0005829|GO:0005739|GO:0005737|GO:0006936|GO:0006457|GO:0002088|GO:0015630|GO:0051260|GO:0043154|GO:0032355|GO:0010941|GO:0070062|GO:0001666|GO:0043066|GO:0005794|GO:0032387|GO:0009986|GO:0007568|GO:0060561|GO:0007517|GO:0007021|GO:…	111779635	chr11	111779576	-	hs|11q23.1	NM_001885	chr11:111779635-111779576	NM_001885	Hs.53454
A_21_P0014829	3.07388	1.62006	3.07388	up			FALSE	Q14867_HUMAN (Q14867) K222 protein (Fragment), complete [THC2548955]			33256590	chr22	33256531	-	hs|22q12.3		chr22:033256590-033256531
A_21_P0009791	3.0701	1.61828	3.0701	up	lnc-BCL3-1	lnc-BCL3-1:1	FALSE	LNCipedia lincRNA (lnc-BCL3-1), lincRNA [lnc-BCL3-1:1]			45250440	chr19	45250381	+	hs|19q13.32		chr19:45250381-45250440
A_21_P0000815	3.06776	1.61719	3.06776	up	LOC100506122	uncharacterized LOC100506122	FALSE	Homo sapiens uncharacterized LOC100506122 (LOC100506122), long non-coding RNA [NR_038838]	100506122		171979784	chr4	171979725	+	hs|4q34.1	NR_038838	chr4:171979725-171979784	NR_038838	Hs.434205
A_19_P00810491	3.0612	1.6141	3.0612	up			FALSE				38005192	chr21	38005133	-	hs|21q22.13		chr21:38005192-38005133
A_33_P3402257	3.0513	1.60943	3.0513	up	MS4A18	membrane-spanning 4-domains, subfamily A, member 18	FALSE	PREDICTED: Homo sapiens membrane-spanning 4-domains, subfamily A, member 18 (MS4A18), mRNA [XM_006709948]	728588	GO:0016021	60511467	chr11	60511408	+	hs|11q12.2	XM_006709948	chr11:60511408-60511467	XM_006709948	Hs.326275
A_33_P3318971	3.04234	1.60518	3.04234	up	METTL20	methyltransferase like 20	FALSE	methyltransferase like 20 [Source:HGNC Symbol;Acc:HGNC:28739] [ENST00000357721]	254013	GO:0005759|GO:0006479|GO:0008276	31826011	chr12	31825952	+	hs|12p11.21	AL832339	chr12:31825952-31826011		Hs.740628
A_21_P0013792	3.02799	1.59836	3.02799	up	LINC00086	long intergenic non-protein coding RNA 86	FALSE	long intergenic non-protein coding RNA 86 [Source:HGNC Symbol;Acc:HGNC:34499] [ENST00000417443]	399668		134561720	chrX	134561661	+	hs|Xq26.3		chrX:134561661-134561720		Hs.720523
A_21_P0003446	3.02787	1.5983	3.02787	up	FLJ36777	uncharacterized LOC730971	FALSE	uncharacterized LOC730971 [Source:EntrezGene;Acc:730971] [ENST00000504402]	730971		7096379	chr4	7096320	-	hs|4p16.1		chr4:7096379-7096320
A_19_P00805006	3.02501	1.59694	3.02501	up	MALAT1	metastasis associated lung adenocarcinoma transcript 1 (non-protein coding)	FALSE	Homo sapiens metastasis associated lung adenocarcinoma transcript 1 (non-protein coding) (MALAT1), long non-coding RNA [NR_002819]	378938		65273930	chr11	65273871	+	hs|11q13.1	NR_002819	chr11:65273871-65273930	NR_002819	Hs.621695
A_33_P3341970	3.02247	1.59573	3.02247	up	NEGR1	neuronal growth regulator 1	FALSE	Homo sapiens neuronal growth regulator 1 (NEGR1), mRNA [NM_173808]	257194	GO:0005515|GO:0007631|GO:0043005|GO:0005886|GO:0009986|GO:0031225|GO:0016337|GO:0050767|GO:0005911|GO:0010976|GO:0043025|GO:0007626|GO:0070062	71868720	chr1	71868661	-	hs|1p31.1	NM_173808	chr1:71868720-71868661	NM_173808	Hs.146542
A_33_P3346331	3.01938	1.59425	3.01938	up			FALSE				111779606	chr11	111779547	+	hs|11q23.1		chr11:111779547-111779606
A_33_P3395547	3.01172	1.59059	3.01172	up	HYALP1	hyaluronoglucosaminidase pseudogene 1	FALSE	Homo sapiens hyaluronoglucosaminidase pseudogene 1 (HYALP1), non-coding RNA [NR_002731]	26062		123459483	chr7	123459424	+	hs|7q31.32		chr7:123459424-123459483	NR_002731	Hs.381305
A_19_P00318415	3.00909	1.58933	3.00909	up	LINC01510	long intergenic non-protein coding RNA 1510	FALSE	Homo sapiens long intergenic non-protein coding RNA 1510 (LINC01510), long non-coding RNA [NR_120506]	100996266		116211265	chr7	116211206	-	hs|7q31.2	NR_120506	chr7:116211265-116211206	NR_120506	Hs.607491
A_33_P3342563	3.00556	1.58764	3.00556	up	PITPNM3	PITPNM family member 3	FALSE	Homo sapiens PITPNM family member 3 (PITPNM3), transcript variant 1, mRNA [NM_031220]	83394	GO:0005622|GO:0005515|GO:0030971|GO:0015914|GO:0008526|GO:0046488|GO:0005509|GO:0016021|GO:0012505|GO:0008289	6354644	chr17	6354585	-	hs|17p13.2	NM_031220	chr17:6354644-6354585	NM_031220	Hs.183983
A_33_P3344911	2.9998	1.58486	2.9998	up	PTPRQ	protein tyrosine phosphatase, receptor type, Q	FALSE	Homo sapiens protein tyrosine phosphatase, receptor type, Q (PTPRQ), mRNA [NM_001145026]	374462	GO:0045598|GO:0016021|GO:0035335|GO:0004725	81067024	chr12	81066965	+	hs|12q21.31	NM_001145026	chr12:81066965-81067024	NM_001145026	Hs.539284
A_21_P0011469	2.9911	1.58068	2.9911	up	LOC390705	protein phosphatase 2, regulatory subunit B'', beta pseudogene	FALSE	Homo sapiens protein phosphatase 2, regulatory subunit B'', beta pseudogene (LOC390705), non-coding RNA [NR_033866]	390705		33298358	chr16	33298299	-	hs|16p11.2		chr16:33298358-33298299	NR_033866	Hs.745226
A_33_P3215529	2.98503	1.57774	2.98503	up	TJP2	tight junction protein 2	FALSE	tight junction protein 2 [Source:HGNC Symbol;Acc:HGNC:11828] [ENST00000413932]	9414	GO:0005515|GO:0030054|GO:0010033|GO:0005886|GO:0019904|GO:0004385|GO:0006915|GO:0035329|GO:0008022|GO:0006921|GO:0005829|GO:0050892|GO:0005737|GO:0005912|GO:0046939|GO:0005654|GO:0005923|GO:0030674	71736462	chr9	71736403	+	hs|9q21.11	AF083893	chr9:71736403-71736462		Hs.50382
A_23_P126605	2.98196	1.57626	2.98196	up	TMOD4	tropomodulin 4 (muscle)	FALSE	Homo sapiens tropomodulin 4 (muscle) (TMOD4), mRNA [NM_013353]	29765	GO:0051015|GO:0006936|GO:0030239|GO:0005865|GO:0007015|GO:0005523|GO:0051694	151143021	chr1	151142547	-	hs|1q21.3	NM_013353	chr1:151143021-151142547	NM_013353	Hs.709681
A_21_P0002435	2.97846	1.57457	2.97846	up	lnc-SRBD1-1	lnc-SRBD1-1:1	FALSE	LNCipedia lincRNA (lnc-SRBD1-1), lincRNA [lnc-SRBD1-1:1]			45875944	chr2	45875885	-	hs|2p21		chr2:45875944-45875885
A_19_P00315956	2.97841	1.57454	2.97841	up	OXR1	oxidation resistance 1	FALSE	Homo sapiens oxidation resistance 1 (OXR1), transcript variant 1, mRNA [NM_018002]	55074	GO:0005739|GO:0003674|GO:0043524|GO:0016491|GO:0007628|GO:0005730|GO:0071447|GO:0005575|GO:0006979|GO:0055114	107371806	chr8	107371747	+	hs|8q23.1	NM_018002	chr8:107371747-107371806	NM_018002	Hs.701892
A_21_P0001647	2.97363	1.57222	2.97363	up			FALSE				235115972	chr1	235115913	-	hs|1q42.3		chr1:235115972-235115913
A_21_P0012599	2.96901	1.56998	2.96901	up	lnc-BMP2K-1	lnc-BMP2K-1:8	FALSE	LNCipedia lincRNA (lnc-BMP2K-1), lincRNA [lnc-BMP2K-1:8]			80165838	chr4	80132901	+	hs|4q21.21		chr4:80132901-80165838
A_23_P114713	2.95914	1.56518	2.95914	up	CYP4B1	cytochrome P450, family 4, subfamily B, polypeptide 1	FALSE	Homo sapiens cytochrome P450, family 4, subfamily B, polypeptide 1 (CYP4B1), transcript variant 2, mRNA [NM_000779]	1580	GO:0006805|GO:0005506|GO:0070330|GO:0018879|GO:0044281|GO:0019825|GO:0042738|GO:0008144|GO:0018585|GO:0018917|GO:0005789|GO:0020037|GO:0055114	47284815	chr1	47284756	+	hs|1p33	NM_000779	chr1:47284756-47284815	NM_000779	Hs.436317
A_21_P0012030	2.95359	1.56247	2.95359	up	TEX41	testis expressed 41 (non-protein coding)	FALSE	testis expressed 41 (non-protein coding) [Source:HGNC Symbol;Acc:HGNC:48667] [ENST00000608432]	401014		145940022	chr2	145939963	+	hs|2q22.3	XM_005263847	chr2:145939963-145940022	XM_005263847
A_23_P364324	2.9509	1.56115	2.9509	up	ABCA13	ATP-binding cassette, sub-family A (ABC1), member 13	FALSE	Homo sapiens ATP-binding cassette, sub-family A (ABC1), member 13 (ABCA13), mRNA [NM_152701]	154664	GO:0005215|GO:0008152|GO:0006810|GO:0016021|GO:0016887|GO:0005524	48686913	chr7	48686854	+	hs|7p12.3	NM_152701	chr7:48686854-48686913	NM_152701	Hs.226568
A_24_P136866	2.95077	1.56109	2.95077	up	SLC8A1	solute carrier family 8 (sodium/calcium exchanger), member 1	FALSE	Homo sapiens solute carrier family 8 (sodium/calcium exchanger), member 1 (SLC8A1), transcript variant A, mRNA [NM_021097]	6546	GO:0060401|GO:0008092|GO:0005516|GO:0030018|GO:0060402|GO:0005886|GO:0006883|GO:0009791|GO:0060048|GO:0005432|GO:0046872|GO:0055074|GO:0071436|GO:0048747|GO:0016323|GO:0010649|GO:0006936|GO:0014704|GO:0044557|GO:0006811|GO:0035050|GO:0051481|GO:0010882|GO:0030506|GO:0071313|GO:0001892|GO:0010881|GO:0030315|GO:0035994|GO:0086064|GO:0055085|GO:0044325|GO:0014829|GO:0042383|GO:0070509|GO:0003007|GO:…	40657389	chr2	40657330	-	hs|2p22.1	NM_021097	chr2:40657389-40657330	NM_021097	Hs.468274
A_21_P0005040	2.94359	1.55758	2.94359	up	lnc-CNR1-1	lnc-CNR1-1:2	FALSE	LNCipedia lincRNA (lnc-CNR1-1), lincRNA [lnc-CNR1-1:2]			89008643	chr6	89008584	-	hs|6q15		chr6:89008643-89008584
A_33_P3263747	2.94094	1.55628	2.94094	up			FALSE
A_33_P3278649	2.93851	1.55509	2.93851	up	ENTPD2	ectonucleoside triphosphate diphosphohydrolase 2	FALSE	Homo sapiens ectonucleoside triphosphate diphosphohydrolase 2 (ENTPD2), transcript variant 1, mRNA [NM_203468]	954	GO:0017111|GO:0017110|GO:0007186|GO:0005886|GO:0009181|GO:0005789|GO:0005605|GO:0030168|GO:0016021|GO:0005524|GO:0070062	139942612	chr9	139942553	-	hs|9q34.3	NM_203468	chr9:139942612-139942553	NM_203468	Hs.123036
A_21_P0000155	2.93666	1.55418	2.93666	up	PSMC2	proteasome (prosome, macropain) 26S subunit, ATPase, 2	FALSE	Homo sapiens proteasome (prosome, macropain) 26S subunit, ATPase, 2 (PSMC2), transcript variant 2, mRNA [NM_001204453]	5701	GO:0005515|GO:0002474|GO:0006511|GO:0010467|GO:0090263|GO:0005634|GO:0044281|GO:0031145|GO:0005829|GO:0034641|GO:0005737|GO:0000082|GO:0000932|GO:0016032|GO:0090090|GO:0016887|GO:0006977|GO:0000209|GO:0043066|GO:0000502|GO:0006521|GO:0051437|GO:0042590|GO:0006915|GO:0042981|GO:0051436|GO:0005524|GO:0051439|GO:0001649|GO:0016020|GO:0002479|GO:0005654|GO:0022624|GO:0000278	103002870	chr7	103002811	+	hs|7q22.1	NM_001204453	chr7:103002811-103002870	NM_001204453	Hs.437366
A_23_P217468	2.92233	1.54712	2.92233	up	AFF2	AF4/FMR2 family, member 2	FALSE	Homo sapiens AF4/FMR2 family, member 2 (AFF2), transcript variant 1, mRNA [NM_002025]	2334	GO:0008380|GO:0006397|GO:0016607|GO:0007420|GO:0002151|GO:0007611|GO:0043484	148081961	chrX	148081902	+	hs|Xq28	NM_002025	chrX:148081902-148081961	NM_002025	Hs.496911
A_21_P0008835	2.91678	1.54438	2.91678	up	lnc-HMG20A-5	lnc-HMG20A-5:1	FALSE	LNCipedia lincRNA (lnc-HMG20A-5), lincRNA [lnc-HMG20A-5:1]			77992117	chr15	77992058	+	hs|15q24.3		chr15:77992058-77992117
A_32_P25050	2.91283	1.54242	2.91283	up	RDH10	retinol dehydrogenase 10 (all-trans)	FALSE	Homo sapiens retinol dehydrogenase 10 (all-trans) (RDH10), mRNA [NM_172037]	157506	GO:0008406|GO:0001656|GO:0007603|GO:0005634|GO:0048703|GO:0043583|GO:0005737|GO:0031076|GO:0060431|GO:0014032|GO:0042574|GO:0042572|GO:0004745|GO:0002138|GO:0052650|GO:0001701|GO:0001523|GO:0044297|GO:0005789|GO:0016021|GO:0035115|GO:0060449|GO:0007601|GO:0043584|GO:0055114	74236519	chr8	74236460	+	hs|8q21.11	NM_172037	chr8:74236460-74236519	NM_172037	Hs.244940
A_33_P3383233	2.9021	1.5371	2.9021	up	NDRG2	NDRG family member 2	FALSE	Homo sapiens NDRG family member 2 (NDRG2), transcript variant 11, mRNA [NM_001282213]	57447	GO:0005515|GO:0048471|GO:0005813|GO:0005794|GO:0005815|GO:0048662|GO:0001818|GO:0010574|GO:0030154|GO:0030426|GO:0005829|GO:0003674|GO:0005737|GO:0021762|GO:0090361|GO:0070373|GO:0005654|GO:0016055|GO:0070062	21485301	chr14	21485242	-	hs|14q11.2	NM_001282213	chr14:21485301-21485242	NM_001282213	Hs.525205
A_19_P00321346	2.89994	1.53602	2.89994	up			FALSE	PREDICTED: Homo sapiens uncharacterized LOC102724420 (LOC102724420), ncRNA [XR_425263]			29949671	chr21	29949612	-	hs|21q21.3	XR_425263	chr21:29949671-29949612	XR_425263	Hs.685200
A_21_P0004812	2.89964	1.53587	2.89964	up	lnc-AL035696.1-4	lnc-AL035696.1-4:1	FALSE	LNCipedia lincRNA (lnc-AL035696.1-4), lincRNA [lnc-AL035696.1-4:1]			237162	chr6	237103	+	hs|6p25.3		chr6:237103-237162
A_23_P18078	2.89588	1.534	2.89588	up	RARRES1	retinoic acid receptor responder (tazarotene induced) 1	FALSE	Homo sapiens retinoic acid receptor responder (tazarotene induced) 1 (RARRES1), transcript variant 1, mRNA [NM_206963]	5918	GO:0008285|GO:0016021|GO:0070062	158422689	chr3	158422630	-	hs|3q25.32	NM_206963	chr3:158422689-158422630	NM_206963	Hs.131269
A_33_P3228305	2.89548	1.5338	2.89548	up	ARHGAP26	Rho GTPase activating protein 26	FALSE	Homo sapiens Rho GTPase activating protein 26 (ARHGAP26), transcript variant 1, mRNA [NM_015071]	23092	GO:0005515|GO:0007009|GO:0051056|GO:0030036|GO:0007264|GO:0005575|GO:0005100|GO:0005829|GO:0007399|GO:0005543|GO:0032321|GO:0005856|GO:0005925	142608549	chr5	142608490	+	hs|5q31.3	NM_015071	chr5:142608490-142608549	NM_015071	Hs.654668
A_21_P0007696	2.88014	1.52614	2.88014	up	lnc-ERGIC2-1	lnc-ERGIC2-1:1	FALSE	LNCipedia lincRNA (lnc-ERGIC2-1), lincRNA [lnc-ERGIC2-1:1]			29565543	chr12	29565484	-	hs|12p11.22		chr12:29565543-29565484
A_19_P00803685	2.87595	1.52404	2.87595	up	ANKRD33B	ankyrin repeat domain 33B	FALSE	Homo sapiens ankyrin repeat domain 33B (ANKRD33B), mRNA [NM_001164440]	651746		10657730	chr5	10657671	+	hs|5p15.2		chr5:10657671-10657730	NM_001164440	Hs.26039
A_33_P3218783	2.87319	1.52265	2.87319	up	ANK3	ankyrin 3, node of Ranvier (ankyrin G)	FALSE	Homo sapiens ankyrin 3, node of Ranvier (ankyrin G) (ANK3), transcript variant 4, mRNA [NM_001204404]	288	GO:0008092|GO:0005515|GO:0030018|GO:0031594|GO:2000651|GO:0007409|GO:0043266|GO:0005764|GO:0019228|GO:0009925|GO:0010765|GO:0007411|GO:0045211|GO:0030674|GO:0005794|GO:0045296|GO:0009986|GO:0000281|GO:0071286|GO:0090314|GO:0030507|GO:0044325|GO:0045838|GO:0043034|GO:0005923|GO:0010650|GO:0007009|GO:0072660|GO:0005886|GO:0005783|GO:0043001|GO:0072661|GO:0030425|GO:0045184|GO:0016323|GO:0043194|GO:…	61842434	chr10	61842375	-	hs|10q21.2	NM_001204404	chr10:61842434-61842375	NM_001204404	Hs.499725
A_21_P0007508	2.87159	1.52185	2.87159	up	lnc-C12orf49-1	lnc-C12orf49-1:1	FALSE	LNCipedia lincRNA (lnc-C12orf49-1), lincRNA [lnc-C12orf49-1:1]			116972134	chr12	116972075	-	hs|12q24.22		chr12:116972134-116972075
A_23_P11685	2.86903	1.52056	2.86903	up	PLA2G4A	phospholipase A2, group IVA (cytosolic, calcium-dependent)	FALSE	Homo sapiens phospholipase A2, group IVA (cytosolic, calcium-dependent) (PLA2G4A), mRNA [NM_024420]	5321	GO:0046456|GO:0019369|GO:0005743|GO:0035965|GO:0044281|GO:0006690|GO:0005829|GO:0005544|GO:0005737|GO:0004622|GO:0042127|GO:0047498|GO:0004623|GO:0006654|GO:0071236|GO:0050482|GO:0005794|GO:0006663|GO:0036149|GO:0005509|GO:0036148|GO:0030168|GO:0036150|GO:0007596|GO:0005789|GO:0016023|GO:0006644|GO:0009395|GO:0036151|GO:0046474|GO:0036152	186957711	chr1	186957652	+	hs|1q31.1	NM_024420	chr1:186957652-186957711	NM_024420	Hs.497200
A_21_P0005579	2.8688	1.52045	2.8688	up	lnc-TMEM140-1	lnc-TMEM140-1:1	FALSE	AGENCOURT_16391134 NIH_MGC_227 Homo sapiens cDNA clone IMAGE:30718868 5', mRNA sequence [CK001067]			134855905	chr7	134855846	+	hs|7q33		chr7:134855846-134855905		Hs.689673
A_23_P214026	2.86758	1.51983	2.86758	up	FBN2	fibrillin 2	FALSE	Homo sapiens fibrillin 2 (FBN2), mRNA [NM_001999]	2201	GO:0005515|GO:0035583|GO:0030501|GO:0005509|GO:0005578|GO:0001527|GO:0005576|GO:0030326|GO:0009653|GO:0045669|GO:0031012|GO:0060346|GO:0022617|GO:0030198|GO:0005201	127594232	chr5	127594173	-	hs|5q23.3	NM_001999	chr5:127594232-127594173	NM_001999	Hs.519294
A_33_P3287158	2.86682	1.51945	2.86682	up	NLGN4X	neuroligin 4, X-linked	FALSE	Homo sapiens neuroligin 4, X-linked (NLGN4X), transcript variant 3, mRNA [NM_001282145]	57502	GO:0052689|GO:0005515|GO:0031404|GO:0030054|GO:0005886|GO:0045202|GO:0005615|GO:0030425|GO:0042803|GO:0035265|GO:0030182|GO:0045211|GO:0004872|GO:0030534|GO:0007612|GO:0050839|GO:0007158|GO:0009986|GO:0003360|GO:0050804|GO:0014069|GO:0021549|GO:0071625|GO:0060076|GO:0042043|GO:0045216|GO:0097105|GO:0090394|GO:0050808|GO:0005887|GO:0008152|GO:0035176|GO:0016021	5810305	chrX	5810246	-	hs|Xp22.32	NM_001282145	chrX:5810305-5810246	NM_001282145	Hs.21107
A_23_P129157	2.86439	1.51823	2.86439	up	NEIL1	nei endonuclease VIII-like 1 (E. coli)	FALSE	Homo sapiens nei endonuclease VIII-like 1 (E. coli) (NEIL1), transcript variant 2, mRNA [NM_024608]	79661	GO:0003906|GO:0005815|GO:0005694|GO:0005634|GO:0008022|GO:0032074|GO:0003684|GO:0019104|GO:0005737|GO:0016798|GO:0006284|GO:0005654|GO:0008270|GO:0006289|GO:0000737|GO:0006979	75647432	chr15	75647373	+	hs|15q24.2	NM_024608	chr15:75647373-75647432	NM_024608	Hs.512732
A_23_P364544	2.86005	1.51604	2.86005	up	C12orf60	chromosome 12 open reading frame 60	FALSE	Homo sapiens chromosome 12 open reading frame 60 (C12orf60), mRNA [NM_175874]	144608		14976572	chr12	14976513	+	hs|12p12.3	NM_175874	chr12:14976513-14976572	NM_175874	Hs.659951
A_33_P3224867	2.8594	1.51571	2.8594	up	GSG1	germ cell associated 1	FALSE	Homo sapiens germ cell associated 1 (GSG1), transcript variant 5, mRNA [NM_001206842]	83445	GO:0005789|GO:0016021|GO:0070063	13256497	chr12	13256438	-	hs|12p13.1	NM_001206842	chr12:13256497-13256438	NM_001206842	Hs.240053
A_21_P0011914	2.85641	1.5142	2.85641	up	XLOC_l2_008009		FALSE	BROAD Institute lincRNA (XLOC_l2_008009), lincRNA [TCONS_l2_00014564]			47958573	chr2	47958514	-	hs|2p16.3		chr2:47958573-47958514
A_21_P0014822	2.85383	1.5129	2.85383	up			FALSE	Homo sapiens cDNA clone IMAGE:4186600. [BC061902]			1990369	chr19	1990310	+	hs|19p13.3	BC061902	chr19:1990310-1990369		Hs.659599
A_23_P256107	2.85215	1.51205	2.85215	up	HPSE	heparanase	FALSE	Homo sapiens heparanase (HPSE), transcript variant 1, mRNA [NM_006665]	10855	GO:0005515|GO:0051897|GO:0030305|GO:0005634|GO:0044281|GO:0005765|GO:0005764|GO:0043231|GO:0061042|GO:0030200|GO:0046983|GO:0033690|GO:0030203|GO:0043202|GO:0004566|GO:0005975|GO:0006027|GO:0005576|GO:0006029|GO:0010575|GO:0051798|GO:0007160|GO:0030194|GO:0009405|GO:0005654|GO:0045121|GO:0045545|GO:0051797	84227383	chr4	84223390	-	hs|4q21.23	NM_006665	chr4:84227383-84223390	NM_006665	Hs.44227
A_33_P3392187	2.84179	1.5068	2.84179	up	CCDC85A	coiled-coil domain containing 85A	FALSE	Homo sapiens coiled-coil domain containing 85A (CCDC85A), mRNA [NM_001080433]	114800		56612701	chr2	56612642	+	hs|2p16.1	NM_001080433	chr2:56612642-56612701	NM_001080433	Hs.117136
A_33_P3406636	2.83454	1.50311	2.83454	up	ZFP62	ZFP62 zinc finger protein	FALSE	Homo sapiens ZFP62 zinc finger protein (ZFP62), transcript variant 1, mRNA [NM_152283]	643836	GO:0006355|GO:0005634|GO:0003676|GO:0046872|GO:0006351	180275886	chr5	180275827	-	hs|5q35.3	NM_152283	chr5:180275886-180275827	NM_152283	Hs.509227
A_32_P83845	2.83339	1.50253	2.83339	up	HEY1	hes-related family bHLH transcription factor with YRPW motif 1	FALSE	Homo sapiens hes-related family bHLH transcription factor with YRPW motif 1 (HEY1), transcript variant 2, mRNA [NM_001040708]	23462	GO:0005515|GO:0000988|GO:2001212|GO:0035912|GO:0003700|GO:0000983|GO:0006366|GO:0003184|GO:0005634|GO:2000678|GO:0060317|GO:0061314|GO:0005737|GO:0007219|GO:0009948|GO:0045944|GO:0003222|GO:0060716|GO:0046983|GO:2000820|GO:0045746|GO:0003199|GO:0003198|GO:0060412|GO:0060411|GO:0060842|GO:0003203|GO:0001525|GO:0000122|GO:0003208|GO:0003190|GO:0035939|GO:0071385|GO:0060347|GO:0045669|GO:0002076|GO:…	80676371	chr8	80676312	-	hs|8q21.13	NM_001040708	chr8:80676371-80676312	NM_001040708	Hs.234434
A_33_P3249072	2.83109	1.50136	2.83109	up			FALSE	Q711P0_HUMAN (Q711P0) 569272 protein, complete [THC2719494]			99361995	chr10	99361936	+	hs|10q24.2		chr10:099361936-099361995
A_21_P0011667	2.82908	1.50033	2.82908	up	ARHGEF18	Rho/Rac guanine nucleotide exchange factor (GEF) 18	FALSE	PREDICTED: Homo sapiens Rho/Rac guanine nucleotide exchange factor (GEF) 18 (ARHGEF18), transcript variant X2, mRNA [XM_005272464]	23370	GO:0051056|GO:0048011|GO:0030036|GO:0030054|GO:0043065|GO:0007264|GO:0008360|GO:0045177|GO:0097190|GO:0005829|GO:0005085|GO:0043547|GO:0005737|GO:0032321|GO:0007179|GO:0005089|GO:0070062	7441585	chr19	7440754	+	hs|19p13.2	XM_005272464	chr19:7440754-7441585	XM_005272464
A_19_P00315587	2.82654	1.49904	2.82654	up	FAM107A	family with sequence similarity 107, member A	FALSE	PREDICTED: Homo sapiens uncharacterized LOC101059937 (LOC101059937), misc_RNA [XR_171385]	11170	GO:0043005|GO:0003674|GO:0005634|GO:0001558	58594720	chr3	58594661	-	hs|3p14.3	XR_171385	chr3:58594720-58594661		Hs.729396
A_33_P3308223	2.8247	1.4981	2.8247	up	PDE4DIP	phosphodiesterase 4D interacting protein	FALSE	Homo sapiens phosphodiesterase 4D interacting protein (PDE4DIP), transcript variant 9, mRNA [NM_001198834]	9659	GO:0005515|GO:0005813|GO:0005737|GO:0005794|GO:0005634|GO:0030016|GO:0019899|GO:0043623	144882622	chr1	144882563	-	hs|1q21.1	NM_001198834	chr1:144882622-144882563	NM_001198834	Hs.731111
A_21_P0007651	2.82348	1.49748	2.82348	up	lnc-AACS-2	lnc-AACS-2:1	FALSE	LNCipedia lincRNA (lnc-AACS-2), lincRNA [lnc-AACS-2:1]			125638530	chr12	125638471	+	hs|12q24.31		chr12:125638471-125638530
A_21_P0014435	2.81947	1.49542	2.81947	up	LOC100287728	uncharacterized LOC100287728	FALSE	Homo sapiens uncharacterized LOC100287728 (LOC100287728), long non-coding RNA [NR_103770]	100287728		134257529	chrX	134257470	+	hs|Xq26.3	NR_103770	chrX:134257470-134257529	NR_103770	Hs.371717
A_23_P132738	2.81337	1.4923	2.81337	up	CRYGS	crystallin, gamma S	FALSE	Homo sapiens crystallin, gamma S (CRYGS), mRNA [NM_017541]	1427	GO:0005212|GO:0002088|GO:0002009	186256728	chr3	186256669	-	hs|3q27.3	NM_017541	chr3:186256728-186256669	NM_017541	Hs.376209
A_21_P0011894	2.81081	1.49098	2.81081	up	XLOC_l2_007834		FALSE	BROAD Institute lincRNA (XLOC_l2_007834), lincRNA [TCONS_l2_00014341]			242910461	chr2	242910402	+	hs|2q37.3		chr2:242910402-242910461
A_33_P3421243	2.80967	1.4904	2.80967	up	AFP	alpha-fetoprotein	FALSE	Homo sapiens alpha-fetoprotein (AFP), mRNA [NM_001134]	174	GO:0005737|GO:0042448|GO:0006810|GO:0001542|GO:0060395|GO:0005615|GO:0046872	74321408	chr4	74321349	+	hs|4q13.3	NM_001134	chr4:74321349-74321408	NM_001134	Hs.518808
A_21_P0002866	2.80537	1.48819	2.80537	up			FALSE	UI-E-EJ1-ajj-n-21-0-UI.r1 UI-E-EJ1 Homo sapiens cDNA clone UI-E-EJ1-ajj-n-21-0-UI 5', mRNA sequence [BM929797]			99226108	chr3	99226049	-	hs|3q12.1		chr3:99226108-99226049		Hs.495811
A_33_P3349761	2.80367	1.48731	2.80367	up			FALSE				89731820	chr9	89731761	-	hs|9q21.33		chr9:089731820-089731761
A_21_P0010069	2.80224	1.48658	2.80224	up	lnc-RP11-93B14.6.1-4	lnc-RP11-93B14.6.1-4:1	FALSE	LNCipedia lincRNA (lnc-RP11-93B14.6.1-4), lincRNA [lnc-RP11-93B14.6.1-4:1]			61200197	chr20	61199863	-	hs|20q13.33		chr20:61200197-61199863
A_23_P7535	2.79981	1.48533	2.79981	up	HRH2	histamine receptor H2	FALSE	Homo sapiens histamine receptor H2 (HRH2), transcript variant 2, mRNA [NM_022304]	3274	GO:0003382|GO:0005886|GO:0048565|GO:0001697|GO:0004969|GO:0001698|GO:0006955|GO:0045907|GO:0005887|GO:0007187|GO:0048167|GO:0048732|GO:0008542|GO:0007613	175110850	chr5	175110791	+	hs|5q35.2	NM_022304	chr5:175110791-175110850	NM_022304	Hs.247885
A_23_P144476	2.7855	1.47794	2.7855	up	SPRY1	sprouty homolog 1, antagonist of FGF signaling (Drosophila)	FALSE	Homo sapiens sprouty homolog 1, antagonist of FGF signaling (Drosophila) (SPRY1), transcript variant 2, mRNA [NM_199327]	10252	GO:0001656|GO:0005515|GO:0001657|GO:0008285|GO:0005886|GO:0000132|GO:0042059|GO:0001759|GO:0051387|GO:0005829|GO:0046580|GO:0007173|GO:0043407|GO:0040037|GO:0070373|GO:0060449|GO:0034261	124324553	chr4	124324494	+	hs|4q28.1	NM_199327	chr4:124324494-124324553	NM_199327	Hs.744854
A_23_P389692	2.78483	1.47759	2.78483	up	KIAA1328	KIAA1328	FALSE	Homo sapiens KIAA1328 (KIAA1328), mRNA [NM_020776]	57536		34804949	chr18	34804890	+	hs|18q12.2	NM_020776	chr18:34804890-34804949	NM_020776	Hs.4045
A_33_P3214491	2.78459	1.47746	2.78459	up	PDE4DIP	phosphodiesterase 4D interacting protein	FALSE	Homo sapiens phosphodiesterase 4D interacting protein (PDE4DIP), transcript variant 8, mRNA [NM_001198832]	9659	GO:0005515|GO:0005813|GO:0005737|GO:0005794|GO:0005634|GO:0030016|GO:0019899|GO:0043623	144879092	chr1	144877271	-	hs|1q21.1	NM_001198832	chr1:144879092-144877271	NM_001198832	Hs.731111
A_23_P215634	2.7782	1.47415	2.7782	up	IGFBP3	insulin-like growth factor binding protein 3	FALSE	Homo sapiens insulin-like growth factor binding protein 3 (IGFBP3), transcript variant 1, mRNA [NM_001013398]	3486	GO:0005515|GO:0008285|GO:0031994|GO:0031995|GO:0005634|GO:0005615|GO:0001558|GO:0046872|GO:0010906|GO:0014912|GO:0008160|GO:0044342|GO:0009968|GO:0001968|GO:0070062|GO:0005520|GO:0043065|GO:0006915|GO:0048662|GO:0005576|GO:0043085|GO:0001649|GO:0016942|GO:0043568|GO:0045663|GO:0043567|GO:0001933|GO:0006468|GO:0043410|GO:0044267	45952667	chr7	45952608	-	hs|7p12.3	NM_001013398	chr7:45952667-45952608	NM_001013398	Hs.450230
A_24_P330633	2.77774	1.47391	2.77774	up	TAT	tyrosine aminotransferase	FALSE	Homo sapiens tyrosine aminotransferase (TAT), mRNA [NM_000353]	6898	GO:0006559|GO:0006536|GO:0009058|GO:0004838|GO:0051384|GO:0044281|GO:0005575|GO:0005829|GO:0005739|GO:0034641|GO:0006103|GO:0030170|GO:0006572|GO:0046689|GO:0006979|GO:0016597|GO:0080130	71600789	chr16	71600754	-	hs|16q22.2	NM_000353	chr16:71600789-71600754	NM_000353	Hs.161640
A_21_P0004478	2.77597	1.47299	2.77597	up	LOC102724758	uncharacterized LOC102724758	FALSE	PREDICTED: Homo sapiens uncharacterized LOC102724758 (LOC102724758), ncRNA [XR_425942]	102724758		180254027	chr5	180253968	-	hs|5q35.3	XR_425942	chr5:180254027-180253968	XR_425942
A_23_P202269	2.77554	1.47277	2.77554	up	ANK3	ankyrin 3, node of Ranvier (ankyrin G)	FALSE	Homo sapiens ankyrin 3, node of Ranvier (ankyrin G) (ANK3), transcript variant 1, mRNA [NM_020987]	288	GO:0008092|GO:0005515|GO:0030018|GO:0031594|GO:2000651|GO:0007409|GO:0043266|GO:0005764|GO:0019228|GO:0009925|GO:0010765|GO:0007411|GO:0045211|GO:0030674|GO:0005794|GO:0045296|GO:0009986|GO:0000281|GO:0071286|GO:0090314|GO:0030507|GO:0044325|GO:0045838|GO:0043034|GO:0005923|GO:0010650|GO:0007009|GO:0072660|GO:0005886|GO:0005783|GO:0043001|GO:0072661|GO:0030425|GO:0045184|GO:0016323|GO:0043194|GO:…	61788365	chr10	61788306	-	hs|10q21.2	NM_020987	chr10:61788365-61788306	NM_020987	Hs.499725
A_21_P0003827	2.77141	1.47062	2.77141	up	lnc-GPR78-1	lnc-GPR78-1:1	FALSE	LNCipedia lincRNA (lnc-GPR78-1), lincRNA [lnc-GPR78-1:1]			8562357	chr4	8562298	+	hs|4p16.1		chr4:8562298-8562357
A_21_P0004561	2.7714	1.47061	2.7714	up	lnc-ZNF366-2	lnc-ZNF366-2:3	FALSE	LNCipedia lincRNA (lnc-ZNF366-2), lincRNA [lnc-ZNF366-2:3]			71870167	chr5	71817327	-	hs|5q13.2		chr5:71870167-71817327
A_19_P00809455	2.77005	1.46991	2.77005	up	lnc-HES1-3	lnc-HES1-3:2	FALSE	LNCipedia lincRNA (lnc-HES1-3), lincRNA [lnc-HES1-3:2]			193975882	chr3	193975823	+	hs|3q29		chr3:193975823-193975882
A_21_P0002117	2.76935	1.46955	2.76935	up			FALSE				154028601	chr2	154028542	-	hs|2q23.3		chr2:154028601-154028542
A_21_P0002595	2.76784	1.46876	2.76784	up	STON1-GTF2A1L	STON1-GTF2A1L readthrough	FALSE	Homo sapiens STON1-GTF2A1L readthrough (STON1-GTF2A1L), transcript variant 2, mRNA [NM_001198593]	286749		49003621	chr2	49003562	+	hs|2p16.3	NM_001198593	chr2:49003562-49003621	NM_001198593	Hs.732016
A_21_P0001696	2.76536	1.46747	2.76536	up	lnc-S1PR1-2	lnc-S1PR1-2:3	FALSE	LNCipedia lincRNA (lnc-S1PR1-2), lincRNA [lnc-S1PR1-2:3]			101630455	chr1	101630396	+	hs|1p21.2		chr1:101630396-101630455
A_33_P3293888	2.76184	1.46563	2.76184	up	AFF2	AF4/FMR2 family, member 2	FALSE	Homo sapiens AF4/FMR2 family, member 2 (AFF2), transcript variant 1, mRNA [NM_002025]	2334	GO:0008380|GO:0006397|GO:0016607|GO:0007420|GO:0002151|GO:0007611|GO:0043484	148072861	chrX	148072802	+	hs|Xq28	NM_002025	chrX:148072802-148072861	NM_002025	Hs.496911
A_19_P00809614	2.76108	1.46523	2.76108	up	MALAT1	metastasis associated lung adenocarcinoma transcript 1 (non-protein coding)	FALSE	Homo sapiens metastasis associated lung adenocarcinoma transcript 1 (non-protein coding) (MALAT1), long non-coding RNA [NR_002819]	378938		65273870	chr11	65273811	+	hs|11q13.1	NR_002819	chr11:65273811-65273870	NR_002819	Hs.621695
A_33_P3385993	2.75995	1.46464	2.75995	up	TTLL9	tubulin tyrosine ligase-like family member 9	FALSE	Homo sapiens tubulin tyrosine ligase-like family member 9 (TTLL9), mRNA [NM_001008409]	164395	GO:0005929|GO:0005737|GO:0016874|GO:0005874|GO:0006464	30527068	chr20	30527009	+	hs|20q11.21	NM_001008409	chr20:30527009-30527068	NM_001008409	Hs.712915
A_24_P940166	2.75492	1.46201	2.75492	up	PAPSS2	3'-phosphoadenosine 5'-phosphosulfate synthase 2	FALSE	Homo sapiens 3'-phosphoadenosine 5'-phosphosulfate synthase 2 (PAPSS2), transcript variant 2, mRNA [NM_001015880]	9060	GO:0006805|GO:0050427|GO:0050428|GO:0005975|GO:0016779|GO:0044281|GO:0005524|GO:0005829|GO:0060348|GO:0016310|GO:0001501|GO:0004020|GO:0007596|GO:0000103|GO:0004781|GO:0009405|GO:0030203	89507013	chr10	89506954	+	hs|10q23.31	NM_001015880	chr10:89506954-89507013	NM_001015880	Hs.524491
A_33_P3347291	2.75145	1.46019	2.75145	up	INMT	indolethylamine N-methyltransferase	FALSE	Homo sapiens indolethylamine N-methyltransferase (INMT), transcript variant 2, mRNA [NM_001199219]	11185	GO:0030748|GO:0004790|GO:0009636|GO:0009308|GO:0032259|GO:0005829	30797217	chr7	30797158	+	hs|7p14.3	NM_001199219	chr7:30797158-30797217	NM_001199219	Hs.632629
A_32_P58280	2.75035	1.45961	2.75035	up	EXOC6	exocyst complex component 6	FALSE	Homo sapiens exocyst complex component 6 (EXOC6), transcript variant 1, mRNA [NM_019053]	54536	GO:0006996|GO:0000145|GO:0005886|GO:0030218|GO:0061024|GO:0015031|GO:0044267|GO:0006904|GO:0005829	94714426	chr10	94712120	+	hs|10q23.33	NM_019053	chr10:94712120-94714426	NM_019053	Hs.655657
A_23_P110253	2.75033	1.4596	2.75033	up	KIT	v-kit Hardy-Zuckerman 4 feline sarcoma viral oncogene homolog	FALSE	Homo sapiens v-kit Hardy-Zuckerman 4 feline sarcoma viral oncogene homolog (KIT), transcript variant 1, mRNA [NM_000222]	3815	GO:0005515|GO:0008360|GO:0019221|GO:0007286|GO:0007283|GO:0002020|GO:0005615|GO:0042803|GO:0035234|GO:0043069|GO:0043552|GO:0007173|GO:0042127|GO:0031274|GO:0002327|GO:0038162|GO:0023014|GO:0002320|GO:0043303|GO:0030335|GO:0006687|GO:0031532|GO:0032762|GO:0014068|GO:0018108|GO:0035855|GO:0019955|GO:0008543|GO:0045087|GO:0008542|GO:0038093|GO:0002371|GO:0009898|GO:0002318|GO:0038095|GO:0009897|GO:…	55606570	chr4	55606511	+	hs|4q12	NM_000222	chr4:55606511-55606570	NM_000222	Hs.479754
A_33_P3338152	2.74973	1.45929	2.74973	up	HIF3A	hypoxia inducible factor 3, alpha subunit	FALSE	hypoxia inducible factor 3, alpha subunit [Source:HGNC Symbol;Acc:HGNC:15825] [ENST00000475432]	64344	GO:0003700|GO:0006357|GO:0006366|GO:0003714|GO:0003713|GO:0061418|GO:0071456|GO:0003677|GO:0005829|GO:0007165|GO:0046983|GO:0005654|GO:0004871	46815739	chr19	46815680	+	hs|19q13.32	XR_243952	chr19:46815680-46815739	XR_243952	Hs.420830
A_23_P375524	2.74634	1.45751	2.74634	up	LCE1D	late cornified envelope 1D	FALSE	Homo sapiens late cornified envelope 1D (LCE1D), mRNA [NM_178352]	353134	GO:0048471|GO:0005737|GO:0050890|GO:0071277|GO:0031424|GO:0001533	152770390	chr1	152770331	+	hs|1q21.3	NM_178352	chr1:152770331-152770390	NM_178352	Hs.490235
A_21_P0008808	2.74534	1.45699	2.74534	up	LOC102725458	uncharacterized LOC102725458	FALSE	PREDICTED: Homo sapiens uncharacterized LOC102725458 (LOC102725458), ncRNA [XR_425306]	102725458		22624845	chr22	22624786	-	hs|22q11.22		chr22:22624845-22624786	XR_425306
A_23_P65618	2.7258	1.44668	2.7258	up	TGM1	transglutaminase 1	FALSE	Homo sapiens transglutaminase 1 (TGM1), mRNA [NM_000359]	7051	GO:0005515|GO:0031424|GO:0031224|GO:0001533|GO:0046872|GO:0005913|GO:0018149|GO:0030216|GO:0003810|GO:0009887|GO:0043163|GO:0006464|GO:0070062	24718510	chr14	24718451	-	hs|14q12	NM_000359	chr14:24718510-24718451	NM_000359	Hs.508950
A_24_P137522	2.72573	1.44664	2.72573	up	USP53	ubiquitin specific peptidase 53	FALSE	Homo sapiens ubiquitin specific peptidase 53 (USP53), mRNA [NM_019050]	54532	GO:0008150|GO:0006511|GO:0005575	120215315	chr4	120215256	+	hs|4q26	NM_019050	chr4:120215256-120215315	NM_019050	Hs.431081
A_33_P3341424	2.71544	1.44119	2.71544	up	MYO10	myosin X	FALSE	Homo sapiens myosin X (MYO10), mRNA [NM_012334]	4651	GO:0005515|GO:0005516|GO:0043005|GO:0005886|GO:0008360|GO:0031527|GO:0016459|GO:0030898|GO:0032433|GO:0005829|GO:0051489|GO:0005737|GO:0051015|GO:0007411|GO:0060002|GO:0043025|GO:0005938|GO:0022409|GO:0005730|GO:0005547|GO:0030507|GO:0005524|GO:0001726|GO:0030027|GO:0030705|GO:0045087|GO:0008152|GO:0038096	16662078	chr5	16662019	-	hs|5p15.1	NM_012334	chr5:16662078-16662019	NM_012334	Hs.481720
A_23_P204304	2.71248	1.43961	2.71248	up	PTPRO	protein tyrosine phosphatase, receptor type, O	FALSE	Homo sapiens protein tyrosine phosphatase, receptor type, O (PTPRO), transcript variant 1, mRNA [NM_030667]	5800	GO:0005515|GO:0072112|GO:0043005|GO:0017147|GO:0030424|GO:0090260|GO:0036060|GO:0005886|GO:0030032|GO:0010812|GO:0042803|GO:0032835|GO:0035335|GO:0030426|GO:0016791|GO:0016324|GO:0006470|GO:0043197|GO:0007411|GO:0005001|GO:0090090|GO:0004725|GO:0070062|GO:0003105|GO:0016328|GO:0030027|GO:0002548|GO:0000902|GO:0005887|GO:0003093|GO:0010977|GO:0016021	15749747	chr12	15749688	+	hs|12p12.3	NM_030667	chr12:15749688-15749747	NM_030667	Hs.160871
A_33_P3267607	2.70568	1.43599	2.70568	up	LOC729870	uncharacterized LOC729870	FALSE	PREDICTED: Homo sapiens uncharacterized LOC729870 (LOC729870), misc_RNA [XR_244739]	729870		153855732	chr4	153855673	-	hs|4q31.3	XR_244739	chr4:153855732-153855673	XR_244739	Hs.310357
A_33_P3687198	2.70492	1.43559	2.70492	up	HRK	harakiri, BCL2 interacting protein	FALSE	harakiri, BCL2 interacting protein [Source:HGNC Symbol;Acc:HGNC:5185] [ENST00000257572]	8739	GO:0032464|GO:0005739|GO:0005515|GO:0043065|GO:0090200|GO:0006915|GO:0016021	117294035	chr12	117293976	-	hs|12q24.22	AK094730	chr12:117294035-117293976		Hs.26605
A_33_P3422701	2.6975	1.43162	2.6975	up	YEATS2	YEATS domain containing 2	FALSE	Homo sapiens cDNA FLJ33401 fis, clone BRACE2009886. [AK090720]	55689	GO:0005515|GO:0072686|GO:0043966|GO:0006325|GO:0017025|GO:0005671|GO:0000122|GO:0045892	183523245	chr3	183523186	-	hs|3q27.1	AK090720	chr3:183523245-183523186		Hs.632575
A_19_P00802679	2.692	1.42868	2.692	up	CCDC7	coiled-coil domain containing 7	FALSE	Homo sapiens coiled-coil domain containing 7 (CCDC7), transcript variant 1, mRNA [NM_145023]	79741		32863466	chr10	32863407	+	hs|10p11.22	NM_145023	chr10:32863407-32863466	NM_145023	Hs.585464
A_33_P3791552	2.69129	1.4283	2.69129	up	LOC284950	uncharacterized LOC284950	FALSE	Homo sapiens uncharacterized LOC284950 (LOC284950), long non-coding RNA [NR_038888]	284950		86053874	chr2	86053815	+	hs|2p11.2	NR_038888	chr2:86053815-86053874	NR_038888	Hs.570227
A_21_P0013998	2.67456	1.4193	2.67456	up	NAIP	NLR family, apoptosis inhibitory protein	FALSE	Homo sapiens NLR family, apoptosis inhibitory protein (NAIP), transcript variant 1, mRNA [NM_004536]	4671	GO:0005515|GO:0004842|GO:0043066|GO:0016567|GO:0005634|GO:0009966|GO:0005524|GO:0046872|GO:0007399|GO:0016323|GO:0043524|GO:0005737|GO:0006954|GO:0045087|GO:0005876|GO:0090307|GO:0043154|GO:0043027|GO:0070062	70265609	chr5	70265550	-	hs|5q13.2	NM_004536	chr5:70265609-70265550	NM_004536	Hs.654500
A_21_P0001276	2.67383	1.41891	2.67383	up	lnc-EPB41-1	lnc-EPB41-1:2	FALSE	LNCipedia lincRNA (lnc-EPB41-1), lincRNA [lnc-EPB41-1:2]			29462475	chr1	29462416	+	hs|1p35.3		chr1:29462416-29462475
A_33_P3254375	2.67237	1.41812	2.67237	up			FALSE				12320528	chr19	12320469	+	hs|19p13.2		chr19:012320469-012320528
A_33_P3243332	2.67168	1.41775	2.67168	up	ARHGAP42	Rho GTPase activating protein 42	FALSE	Homo sapiens Rho GTPase activating protein 42 (ARHGAP42), mRNA [NM_152432]	143872	GO:0043547|GO:0005622|GO:0007165|GO:0005096	100859600	chr11	100859541	+	hs|11q22.1	NM_152432	chr11:100859541-100859600	NM_152432	Hs.741465
A_33_P3341494	2.66968	1.41667	2.66968	up	ZNF658	zinc finger protein 658	FALSE	Homo sapiens zinc finger protein 658 (ZNF658), mRNA [NM_033160]	26149	GO:0006355|GO:0003700|GO:0005634|GO:0003677|GO:0046872|GO:0006351	40772281	chr9	40772222	-	hs|9p13.1	NM_033160	chr9:40772281-40772222	NM_033160	Hs.522147
A_23_P92730	2.66826	1.4159	2.66826	up	HSPB3	heat shock 27kDa protein 3	FALSE	Homo sapiens heat shock 27kDa protein 3 (HSPB3), mRNA [NM_006308]	8988	GO:0006986|GO:0005737|GO:0005634	53752143	chr5	53752084	+	hs|5q11.2	NM_006308	chr5:53752084-53752143	NM_006308	Hs.41707
A_21_P0005248	2.6664	1.41489	2.6664	up	lnc-ASB4-3	lnc-ASB4-3:2	FALSE	LNCipedia lincRNA (lnc-ASB4-3), lincRNA [lnc-ASB4-3:2]			95236456	chr7	95236397	+	hs|7q21.3		chr7:95236397-95236456
A_23_P99741	2.66636	1.41487	2.66636	up	CDKL1	cyclin-dependent kinase-like 1 (CDC2-related kinase)	FALSE	Homo sapiens cyclin-dependent kinase-like 1 (CDC2-related kinase) (CDKL1), transcript variant 1, mRNA [NM_004196]	8814	GO:0007507|GO:0005737|GO:0051726|GO:0006468|GO:0005634|GO:0005524|GO:0070062|GO:0004693	50796886	chr14	50796827	-	hs|14q21.3	NM_004196	chr14:50796886-50796827	NM_004196	Hs.679430
A_21_P0006739	2.66538	1.41434	2.66538	up			FALSE	DB068425 TESTI4 Homo sapiens cDNA clone TESTI4010351 5', mRNA sequence [DB068425]			21659009	chr10	21658950	-	hs|10p12.31		chr10:21659009-21658950		Hs.638243
A_24_P32085	2.66404	1.41362	2.66404	up	MOB3B	MOB kinase activator 3B	FALSE	Homo sapiens MOB kinase activator 3B (MOB3B), mRNA [NM_024761]	79817	GO:0005515|GO:0046872	27326043	chr9	27325984	-	hs|9p21.2	NM_024761	chr9:27326043-27325984	NM_024761	Hs.369022
A_23_P501822	2.65886	1.41081	2.65886	up	JUP	junction plakoglobin	FALSE	Homo sapiens junction plakoglobin (JUP), transcript variant 1, mRNA [NM_002230]	3728	GO:0005515|GO:0030057|GO:0030056|GO:0030018|GO:0090263|GO:0016342|GO:0042803|GO:0086069|GO:0016337|GO:0032993|GO:0050982|GO:0042127|GO:0002159|GO:0005856|GO:0086005|GO:0070062|GO:0071665|GO:0045296|GO:0019901|GO:0045294|GO:0019903|GO:0034329|GO:0003713|GO:0045216|GO:0009898|GO:0042307|GO:0043588|GO:0005925|GO:0034332|GO:0005882|GO:0005886|GO:0034333|GO:0035257|GO:0005634|GO:0086091|GO:0015629|GO:…	39911209	chr17	39911150	-	hs|17q21.2	NM_002230	chr17:39911209-39911150	NM_002230	Hs.514174
A_19_P00315963	2.65734	1.40998	2.65734	up	ZNF805	zinc finger protein 805	FALSE	Homo sapiens zinc finger protein 805 (ZNF805), transcript variant 1, mRNA [NM_001023563]	390980	GO:0006355|GO:0005634|GO:0003677|GO:0046872|GO:0006351	57773720	chr19	57773661	+	hs|19q13.43	NM_001023563	chr19:57773661-57773720	NM_001023563	Hs.22488
A_33_P3215797	2.65381	1.40806	2.65381	up	AHDC1	AT hook, DNA binding motif, containing 1	FALSE	Homo sapiens AT hook, DNA binding motif, containing 1 (AHDC1), mRNA [NM_001029882]	27245	GO:0003677	27877922	chr1	27877863	-	hs|1p36.11	NM_001029882	chr1:27877922-27877863	NM_001029882	Hs.469280
A_33_P3356255	2.65017	1.40609	2.65017	up	ANXA11	annexin A11	FALSE	annexin A11 [Source:HGNC Symbol;Acc:HGNC:535] [ENST00000447489]	311	GO:0005515|GO:0006909|GO:0042470|GO:0008429|GO:0005509|GO:0042581|GO:0005819|GO:0042582|GO:0030496|GO:0005635|GO:0007109|GO:0045335|GO:0005544|GO:0051592|GO:0044548|GO:0005737|GO:0016020|GO:0023026|GO:0005654|GO:0070062|GO:0048306	81916224	chr10	81916165	-	hs|10q22.3		chr10:81916224-81916165
A_24_P248185	2.64099	1.40108	2.64099	up	PIANP	PILR alpha associated neural protein	FALSE	Homo sapiens PILR alpha associated neural protein (PIANP), transcript variant 1, mRNA [NM_153685]	196500	GO:0016323|GO:0005912|GO:0016021	6803073	chr12	6803014	-	hs|12p13.31	NM_153685	chr12:6803073-6803014	NM_153685	Hs.44067
A_33_P3230723	2.63483	1.39771	2.63483	up	KIF1B	kinesin family member 1B	FALSE	Homo sapiens kinesin family member 1B (KIF1B), transcript variant 2, mRNA [NM_183416]	23095	GO:0005515|GO:0008017|GO:0043005|GO:0005871|GO:0006200|GO:0005875|GO:0005874|GO:0006915|GO:0031410|GO:0007274|GO:0003777|GO:0005524|GO:0007270|GO:0030705|GO:0005739|GO:0047497|GO:0008574|GO:0019894|GO:0008089|GO:0016192|GO:0016887|GO:0030659|GO:0007018	10364606	chr1	10364547	+	hs|1p36.22	NM_183416	chr1:10364547-10364606	NM_183416	Hs.97858
A_21_P0008447	2.62947	1.39477	2.62947	up	lnc-SGPP1-1	lnc-SGPP1-1:1	FALSE	LNCipedia lincRNA (lnc-SGPP1-1), lincRNA [lnc-SGPP1-1:1]			64214044	chr14	64212831	-	hs|14q23.2		chr14:64214044-64212831
A_32_P305888	2.62404	1.39179	2.62404	up	SH3TC2	SH3 domain and tetratricopeptide repeats 2	FALSE	Homo sapiens SH3 domain and tetratricopeptide repeats 2 (SH3TC2), mRNA [NM_024577]	79628	GO:0005886|GO:0033157|GO:0031410|GO:0055037|GO:0032287	148381027	chr5	148380968	-	hs|5q32	NM_024577	chr5:148381027-148380968	NM_024577	Hs.483784
A_33_P3238944	2.62403	1.39179	2.62403	up			FALSE				142494285	chr7	142494226	-	hs|7q34		chr7:142494285-142494226
A_21_P0000387	2.62202	1.39068	2.62202	up	SNORD90	small nucleolar RNA, C/D box 90	FALSE	Homo sapiens small nucleolar RNA, C/D box 90 (SNORD90), small nucleolar RNA [NR_003071]	692206		125642551	chr9	125642492	-	hs|9q33.2	NR_003071	chr9:125642551-125642492	NR_003071	Hs.693253
A_23_P202071	2.62196	1.39064	2.62196	up	CELF2	CUGBP, Elav-like family member 2	FALSE	Homo sapiens CUGBP, Elav-like family member 2 (CELF2), transcript variant 3, mRNA [NM_001025077]	10659	GO:0006397|GO:0006396|GO:0005737|GO:0000166|GO:0003723|GO:0008016|GO:0005634	11376284	chr10	11376225	+	hs|10p14	NM_001025077	chr10:11376225-11376284	NM_001025077	Hs.309288
A_23_P313550	2.6197	1.3894	2.6197	up	SLC25A41	solute carrier family 25, member 41	FALSE	Homo sapiens solute carrier family 25, member 41 (SLC25A41), mRNA [NM_173637]	284427	GO:0005743|GO:0016021|GO:0055085	6426128	chr19	6426069	-	hs|19p13.3	NM_173637	chr19:6426128-6426069	NM_173637	Hs.375135
A_23_P87072	2.61912	1.38908	2.61912	up	PANX3	pannexin 3	FALSE	Homo sapiens pannexin 3 (PANX3), mRNA [NM_052959]	116337	GO:0005886|GO:0007267|GO:0005921|GO:0055077|GO:0016021|GO:0055085|GO:0034214|GO:0006811	124489906	chr11	124489847	+	hs|11q24.2	NM_052959	chr11:124489847-124489906	NM_052959	Hs.99235
A_33_P3395008	2.61634	1.38755	2.61634	up	ACOXL	acyl-CoA oxidase-like	FALSE	Homo sapiens acyl-CoA oxidase-like (ACOXL), mRNA [NM_001142807]	55289	GO:0008150|GO:0003674|GO:0006635|GO:0003997|GO:0003995|GO:0005575|GO:0005777	111875799	chr2	111875740	+	hs|2q13	NM_001142807	chr2:111875740-111875799	NM_001142807	Hs.253320
A_33_P3272399	2.61604	1.38739	2.61604	up	LOC645427	uncharacterized LOC645427	FALSE	Homo sapiens cDNA FLJ37088 fis, clone BRACE2017124. [AK094407]	645427		21316160	chr17	21316101	+	hs|17p11.2	AK094407	chr17:21316101-21316160		Hs.683873
A_19_P00316166	2.613	1.38571	2.613	up	LOC101928858	uncharacterized LOC101928858	FALSE	PREDICTED: Homo sapiens uncharacterized LOC101928858 (RP11-434D9.1), transcript variant X2, ncRNA [XR_425858]	101928858		67093294	chr5	67093235	+	hs|5q13.1	XR_425858	chr5:67093235-67093294	XR_425858
A_21_P0009009	2.61098	1.38459	2.61098	up			FALSE	ens			11506783	chr16	11506724	-	hs|16p13.13		chr16:11506783-11506724
A_23_P139500	2.60802	1.38296	2.60802	up	BHLHE41	basic helix-loop-helix family, member e41	FALSE	Homo sapiens basic helix-loop-helix family, member e41 (BHLHE41), mRNA [NM_030762]	79365	GO:0001191|GO:0005515|GO:0001102|GO:0046982|GO:0042826|GO:0006366|GO:0008283|GO:0003705|GO:0003714|GO:0043426|GO:0043425|GO:0070888|GO:0005634|GO:0010832|GO:0000122|GO:0000978|GO:0042803|GO:0032922|GO:0030154|GO:0001078|GO:0010944|GO:0007623|GO:0009887|GO:0045892	26273691	chr12	26273632	-	hs|12p12.1	NM_030762	chr12:26273691-26273632	NM_030762	Hs.177841
A_24_P320604	2.60694	1.38236	2.60694	up	ARMC2	armadillo repeat containing 2	FALSE	Homo sapiens armadillo repeat containing 2 (ARMC2), transcript variant 1, mRNA [NM_032131]	84071		109294794	chr6	109294735	+	hs|6q21	NM_032131	chr6:109294735-109294794	NM_032131	Hs.645481
A_21_P0014502	2.60594	1.38181	2.60594	up			FALSE	Homo sapiens antigen MMSA-4 mRNA sequence. [AY952884]			45911491	chr13	45911432	+	hs|13q14.13	AY952884	chr13:45911432-45911491		Hs.374596
A_21_P0003828	2.60022	1.37863	2.60022	up	lnc-TBC1D19-4	lnc-TBC1D19-4:4	FALSE	LNCipedia lincRNA (lnc-TBC1D19-4), lincRNA [lnc-TBC1D19-4:4]			26860575	chr4	26860516	+	hs|4p15.2		chr4:26860516-26860575
A_21_P0012598	2.59486	1.37566	2.59486	up	XLOC_l2_010724		FALSE	BROAD Institute lincRNA (XLOC_l2_010724), lincRNA [TCONS_l2_00020599]			80131901	chr4	80131842	+	hs|4q21.21		chr4:80131842-80131901
A_33_P3393734	2.59298	1.37461	2.59298	up	RPS27	ribosomal protein S27	FALSE	ribosomal protein S27 [Source:HGNC Symbol;Acc:HGNC:10416] [ENST00000392558]	6232	GO:0005515|GO:0010467|GO:0003735|GO:0008283|GO:0019083|GO:0006614|GO:0019058|GO:0005634|GO:0006415|GO:0003677|GO:0006412|GO:0006413|GO:0005829|GO:0006414|GO:0000184|GO:0022627|GO:0016032|GO:0005840|GO:0008270|GO:0000278|GO:0044267	153963785	chr1	153963726	+	hs|1q21.3		chr1:153963726-153963785
A_33_P3413815	2.59129	1.37367	2.59129	up	LAMB2P1	laminin, beta 2 pseudogene 1	FALSE	Homo sapiens laminin, beta 2 pseudogene 1 (LAMB2P1), non-coding RNA [NR_004405]	22973		49190351	chr3	49190292	-	hs|3p21.31	NR_004405	chr3:49190351-49190292	NR_004405	Hs.607092
A_32_P147078	2.58731	1.37145	2.58731	up	SLC8A1	solute carrier family 8 (sodium/calcium exchanger), member 1	FALSE	Homo sapiens solute carrier family 8 (sodium/calcium exchanger), member 1 (SLC8A1), transcript variant A, mRNA [NM_021097]	6546	GO:0060401|GO:0008092|GO:0005516|GO:0030018|GO:0060402|GO:0005886|GO:0006883|GO:0009791|GO:0060048|GO:0005432|GO:0046872|GO:0055074|GO:0071436|GO:0048747|GO:0016323|GO:0010649|GO:0006936|GO:0014704|GO:0044557|GO:0006811|GO:0035050|GO:0051481|GO:0010882|GO:0030506|GO:0071313|GO:0001892|GO:0010881|GO:0030315|GO:0035994|GO:0086064|GO:0055085|GO:0044325|GO:0014829|GO:0042383|GO:0070509|GO:0003007|GO:…	40339484	chr2	40339425	-	hs|2p22.1	NM_021097	chr2:40339484-40339425	NM_021097	Hs.468274
A_21_P0004140	2.5854	1.37039	2.5854	up	LOC102477328	uncharacterized LOC102477328	FALSE	Homo sapiens uncharacterized LOC102477328 (LOC102477328), long non-coding RNA [NR_105007]	102477328		71870072	chr5	71870013	-	hs|5q13.2	NR_105007	chr5:71870072-71870013	NR_105007	Hs.741936
A_23_P386384	2.58428	1.36976	2.58428	up	C1orf87	chromosome 1 open reading frame 87	FALSE	Homo sapiens chromosome 1 open reading frame 87 (C1orf87), mRNA [NM_152377]	127795		60456377	chr1	60456318	-	hs|1p32.1	NM_152377	chr1:60456377-60456318	NM_152377	Hs.47385
A_32_P146659	2.57706	1.36573	2.57706	up	ATP6V0E2-AS1	ATP6V0E2 antisense RNA 1	FALSE	Homo sapiens ATP6V0E2 antisense RNA 1 (ATP6V0E2-AS1), long non-coding RNA [NR_027040]	401431		149564956	chr7	149564897	-	hs|7q36.1	NR_027040	chr7:149564956-149564897	NR_027040	Hs.744860
A_21_P0004713	2.57515	1.36466	2.57515	up	lnc-C6orf70-2	lnc-C6orf70-2:1	FALSE	LNCipedia lincRNA (lnc-C6orf70-2), lincRNA [lnc-C6orf70-2:1]			170139088	chr6	170139029	+	hs|6q27		chr6:170139029-170139088
A_21_P0000700	2.57358	1.36378	2.57358	up	LOC100507053	uncharacterized LOC100507053	FALSE	Homo sapiens uncharacterized LOC100507053 (LOC100507053), long non-coding RNA [NR_037884]	100507053		100222423	chr4	100222364	+	hs|4q23	NR_037884	chr4:100222364-100222423	NR_037884	Hs.635084
A_23_P204277	2.57305	1.36348	2.57305	up	H2AFJ	H2A histone family, member J	FALSE	Homo sapiens H2A histone family, member J (H2AFJ), transcript variant 1, mRNA [NM_177925]	55766	GO:0008150|GO:0003674|GO:0046982|GO:0005634|GO:0000786|GO:0003677|GO:0070062	14927874	chr12	14927815	+	hs|12p12.3	NM_177925	chr12:14927815-14927874	NM_177925	Hs.524280
A_33_P3338275	2.56994	1.36173	2.56994	up			FALSE	chondroitin sulfate proteoglycan 4 pseudogene 8 [Source:HGNC Symbol;Acc:HGNC:48359] [ENST00000612093]			82970538	chr15	82970479	-	hs|15q25.2	AK125436	chr15:82970538-82970479		Hs.498322
A_24_P271149	2.5698	1.36166	2.5698	up	IGLON5	IgLON family member 5	FALSE	Homo sapiens IgLON family member 5 (IGLON5), mRNA [NM_001101372]	402665	GO:0043005|GO:0016337|GO:0050767|GO:0009986|GO:0005886|GO:0005911|GO:0043025|GO:0005576	51833286	chr19	51833227	+	hs|19q13.41	NM_001101372	chr19:51833227-51833286	NM_001101372	Hs.546636
A_23_P43476	2.56774	1.3605	2.56774	up	VLDLR	very low density lipoprotein receptor	FALSE	Homo sapiens very low density lipoprotein receptor (VLDLR), transcript variant 1, mRNA [NM_003383]	7436	GO:0005515|GO:0005886|GO:0021517|GO:0005041|GO:0034361|GO:0001948|GO:0030229|GO:0045860|GO:0007613|GO:0034447|GO:1900006|GO:0008203|GO:0005509|GO:0000122|GO:0006898|GO:0038026|GO:0007399|GO:0038025|GO:0043235|GO:0007165|GO:0005905|GO:0016020|GO:0006869|GO:0016021|GO:0034185|GO:0034436|GO:0034437|GO:0048306|GO:0034189	2653956	chr9	2653897	+	hs|9p24.2	NM_003383	chr9:2653897-2653956	NM_003383	Hs.370422
A_23_P103703	2.56768	1.36047	2.56768	up	HSPB7	heat shock 27kDa protein family, member 7 (cardiovascular)	FALSE	Homo sapiens heat shock 27kDa protein family, member 7 (cardiovascular) (HSPB7), mRNA [NM_014424]	27129	GO:0006986|GO:0005739|GO:0005515|GO:0005737|GO:0015030|GO:0031005|GO:0008016|GO:0005634|GO:0015629|GO:0008022	16341448	chr1	16341389	-	hs|1p36.13	NM_014424	chr1:16341448-16341389	NM_014424	Hs.502612
A_33_P3299834	2.56472	1.3588	2.56472	up	POLR2E	polymerase (RNA) II (DNA directed) polypeptide E, 25kDa	FALSE	Homo sapiens polymerase (RNA) II (DNA directed) polypeptide E, 25kDa (POLR2E), mRNA [NM_002695]	5434	GO:0008380|GO:0005515|GO:0010467|GO:0006386|GO:0006368|GO:0006385|GO:0006367|GO:0006366|GO:0006363|GO:0006362|GO:0006361|GO:0005634|GO:0006360|GO:0006383|GO:0005829|GO:0005736|GO:0034587|GO:0005665|GO:0016032|GO:0005666|GO:0032481|GO:0035019|GO:0003899|GO:0006370|GO:0003677|GO:0050434|GO:0006281|GO:0001056|GO:0000398|GO:0006283|GO:0045814|GO:0045087|GO:0001055|GO:0001054|GO:0040029|GO:0005654|GO:…	1086639	chr19	1086580	-	hs|19p13.3	NM_002695	chr19:1086639-1086580	NM_002695	Hs.24301
A_23_P210763	2.55643	1.35413	2.55643	up	JAG1	jagged 1	FALSE	Homo sapiens jagged 1 (JAG1), mRNA [NM_000214]	182	GO:0005515|GO:0007220|GO:0005886|GO:0045599|GO:0003184|GO:0005112|GO:0072017|GO:0003215|GO:0061073|GO:2000737|GO:0061314|GO:0045639|GO:0007219|GO:0045944|GO:0042127|GO:0045445|GO:0045446|GO:0097150|GO:0045747|GO:0030097|GO:0030334|GO:0042491|GO:0002011|GO:0001709|GO:0060411|GO:0005509|GO:0035909|GO:0045177|GO:0005576|GO:0061444|GO:0001525|GO:0007399|GO:0045669|GO:0061156|GO:0045665|GO:0016020|GO:…	10619120	chr20	10619061	-	hs|20p12.2	NM_000214	chr20:10619120-10619061	NM_000214	Hs.626544
A_23_P215454	2.55606	1.35392	2.55606	up	ELN	elastin	FALSE	Homo sapiens elastin (ELN), transcript variant 13, mRNA [NM_001278939]	2006	GO:0005515|GO:0022617|GO:0007585|GO:0030198|GO:0008283|GO:0008015|GO:0005578|GO:0009887|GO:0005576|GO:0071953|GO:0005201	73483658	chr7	73483599	+	hs|7q11.23	NM_001278939	chr7:73483599-73483658	NM_001278939	Hs.647061
A_19_P00319814	2.54545	1.34792	2.54545	up	FAM107A	family with sequence similarity 107, member A	FALSE	PREDICTED: Homo sapiens uncharacterized LOC101059937 (LOC101059937), misc_RNA [XR_171385]	11170	GO:0043005|GO:0003674|GO:0005634|GO:0001558	58594683	chr3	58594624	-	hs|3p14.3	XR_171385	chr3:58594683-58594624		Hs.729396
A_21_P0011315	2.54091	1.34535	2.54091	up	INAFM2	InaF-motif containing 2	FALSE	Homo sapiens InaF-motif containing 2 (INAFM2), mRNA [NM_001301268]	100505573	GO:0016021	40618843	chr15	40618784	+	hs|15q15.1		chr15:40618784-40618843	NM_001301268	Hs.530791
A_32_P134209	2.54028	1.34499	2.54028	up	ACVR2B	activin A receptor, type IIB	FALSE	Homo sapiens activin A receptor, type IIB (ACVR2B), mRNA [NM_001106]	93	GO:0005515|GO:0007368|GO:0005886|GO:0030324|GO:0061298|GO:0048705|GO:0009791|GO:0009952|GO:0060836|GO:0046872|GO:0016362|GO:0032147|GO:0007507|GO:0001946|GO:0005737|GO:0004702|GO:0019838|GO:0048185|GO:0035265|GO:0060021|GO:0042475|GO:0005024|GO:0007178|GO:0023014|GO:0006355|GO:0030501|GO:0001822|GO:0060841|GO:0060840|GO:0032927|GO:0030509|GO:0032924|GO:0005524|GO:0001702|GO:0009749|GO:0045669|GO:…	38534366	chr3	38534307	+	hs|3p22.2	NM_001106	chr3:38534307-38534366	NM_001106	Hs.174273
A_21_P0007987	2.53911	1.34432	2.53911	up	LINC01048	long intergenic non-protein coding RNA 1048	FALSE	Homo sapiens long intergenic non-protein coding RNA 1048 (LINC01048), long non-coding RNA [NR_125762]	103695431		38055802	chr13	38055743	-	hs|13q13.3		chr13:38055802-38055743	NR_125762	Hs.550637
A_33_P3214179	2.53755	1.34344	2.53755	up			FALSE				29280368	chr22	29280309	+	hs|22q12.1		chr22:029280309-029280368
A_33_P3416420	2.53748	1.3434	2.53748	up	ZUFSP	zinc finger with UFM1-specific peptidase domain	FALSE	Homo sapiens zinc finger with UFM1-specific peptidase domain (ZUFSP), mRNA [NM_145062]	221302	GO:0046872	116980048	chr6	116979989	-	hs|6q22.1	NM_145062	chr6:116980048-116979989	NM_145062	Hs.29857
A_19_P00317127	2.53626	1.3427	2.53626	up	LOC101929683	uncharacterized LOC101929683	FALSE	PREDICTED: Homo sapiens uncharacterized LOC101929683 (LOC101929683), ncRNA [XR_242023]	101929683		44045569	chr6	44045510	+	hs|6p21.1	XR_242023	chr6:44045510-44045569	XR_242023	Hs.610989
A_33_P3329508	2.53604	1.34258	2.53604	up	LRRC27	leucine rich repeat containing 27	FALSE	Homo sapiens leucine rich repeat containing 27 (LRRC27), transcript variant 2, mRNA [NM_001143757]	80313		134191406	chr10	134191347	+	hs|10q26.3	NM_001143757	chr10:134191347-134191406	NM_001143757	Hs.119897
A_33_P3343467	2.53487	1.34191	2.53487	up	LINC00957	long intergenic non-protein coding RNA 957	FALSE	Homo sapiens long intergenic non-protein coding RNA 957 (LINC00957), transcript variant 2, long non-coding RNA [NR_015401]	255031		44082021	chr7	44081962	+	hs|7p13	NR_015401	chr7:44081962-44082021	NR_015401	Hs.661253
A_23_P8142	2.53472	1.34183	2.53472	up	CLPS	colipase, pancreatic	FALSE	Homo sapiens colipase, pancreatic (CLPS), transcript variant 1, mRNA [NM_001832]	1208	GO:0016042|GO:0006629|GO:0007603|GO:0044241|GO:0005576|GO:0044281|GO:0043085|GO:0008047|GO:0001523|GO:0070062	35762842	chr6	35762783	-	hs|6p21.31	NM_001832	chr6:35762842-35762783	NM_001832	Hs.1340
A_21_P0012596	2.53295	1.34082	2.53295	up	LINC01088	long intergenic non-protein coding RNA 1088	FALSE	Homo sapiens long intergenic non-protein coding RNA 1088 (LINC01088), long non-coding RNA [NR_038342]	100505875		80007416	chr4	80007360	+	hs|4q21.21	NR_038342	chr4:80007360-80007416	NR_038342	Hs.480055
A_33_P3298750	2.53243	1.34052	2.53243	up			FALSE	Homo sapiens cDNA clone IMAGE:3463076. [BC012881]			47319596	chr20	47319537	+	hs|20q13.13	BC012881	chr20:47319537-47319596
A_33_P3298775	2.53122	1.33983	2.53122	up	PRSS57	protease, serine, 57	FALSE	Homo sapiens protease, serine, 57 (PRSS57), mRNA [NM_214710]	400668	GO:0004252|GO:0006508|GO:0005576	685607	chr19	685548	-	hs|19p13.3	NM_214710	chr19:685607-685548	NM_214710	Hs.245146
A_33_P3405114	2.53006	1.33917	2.53006	up	ENHO	energy homeostasis associated	FALSE	Homo sapiens energy homeostasis associated (ENHO), mRNA [NM_198573]	375704	GO:0005576	34521416	chr9	34521357	-	hs|9p13.3	NM_198573	chr9:34521416-34521357	NM_198573	Hs.522085
A_24_P189533	2.52972	1.33898	2.52972	up	ENDOD1	endonuclease domain containing 1	FALSE	Homo sapiens endonuclease domain containing 1 (ENDOD1), mRNA [NM_015036]	23052	GO:0004519|GO:0090305|GO:0016020|GO:0003676|GO:0046872|GO:0070062	94865371	chr11	94865312	+	hs|11q21	NM_015036	chr11:94865312-94865371	NM_015036	Hs.167115
A_19_P00320387	2.52839	1.33822	2.52839	up	LINC01510	long intergenic non-protein coding RNA 1510	FALSE	long intergenic non-protein coding RNA 1510 [Source:HGNC Symbol;Acc:HGNC:51196] [ENST00000450063]	100996266		116211087	chr7	116211028	-	hs|7q31.2	XR_158832	chr7:116211087-116211028	XR_158832	Hs.607491
A_23_P31873	2.52457	1.33604	2.52457	up	RAB11FIP1	RAB11 family interacting protein 1 (class I)	FALSE	Homo sapiens RAB11 family interacting protein 1 (class I) (RAB11FIP1), transcript variant 3, mRNA [NM_001002814]	80223	GO:0045055|GO:0017137|GO:0005737|GO:0030670|GO:0055037|GO:0015031|GO:0043231	37718295	chr8	37718236	-	hs|8p11.23	NM_001002814	chr8:37718295-37718236	NM_001002814	Hs.191179
A_33_P3252785	2.52443	1.33596	2.52443	up	PLAC9	placenta-specific 9	FALSE	placenta-specific 9 [Source:HGNC Symbol;Acc:HGNC:19255] [ENST00000372263]	219348	GO:0005576	81904820	chr10	81904761	+	hs|10q22.3		chr10:81904761-81904820
A_33_P3234472	2.52431	1.33589	2.52431	up	LINC01270	long intergenic non-protein coding RNA 1270	FALSE	Homo sapiens long intergenic non-protein coding RNA 1270 (LINC01270), long non-coding RNA [NR_034124]	284751		48931456	chr20	48931397	+	hs|20q13.13	NR_034124	chr20:48931397-48931456	NR_034124	Hs.282325
A_23_P119943	2.524	1.33571	2.524	up	IGFBP2	insulin-like growth factor binding protein 2, 36kDa	FALSE	Homo sapiens insulin-like growth factor binding protein 2, 36kDa (IGFBP2), mRNA [NM_000597]	3485	GO:0005515|GO:0007565|GO:0007584|GO:0042493|GO:0007568|GO:0031994|GO:0031995|GO:0051384|GO:0005576|GO:0031410|GO:0001558|GO:0005615|GO:0032870|GO:0009612|GO:0042104|GO:0007165|GO:0016324|GO:0010226|GO:0043567|GO:0032526|GO:0044267|GO:0032355|GO:0070062	217529145	chr2	217529086	+	hs|2q35	NM_000597	chr2:217529086-217529145	NM_000597	Hs.438102
A_33_P3249976	2.52255	1.33488	2.52255	up	JAM2	junctional adhesion molecule 2	FALSE	Homo sapiens junctional adhesion molecule 2 (JAM2), transcript variant 1, mRNA [NM_021219]	58494	GO:0005515|GO:0016337|GO:0007162|GO:0046982|GO:0005886|GO:0030198|GO:0007596|GO:0005887|GO:0005923|GO:0050900	27087217	chr21	27087158	+	hs|21q21.3	NM_021219	chr21:27087158-27087217	NM_021219	Hs.517227
A_33_P3306823	2.52119	1.3341	2.52119	up	ZNF846	zinc finger protein 846	FALSE	Homo sapiens zinc finger protein 846 (ZNF846), mRNA [NM_001077624]	162993	GO:0006355|GO:0005634|GO:0003677|GO:0046872|GO:0006351	9868210	chr19	9868151	-	hs|19p13.2	NM_001077624	chr19:9868210-9868151	NM_001077624	Hs.665717
A_21_P0005344	2.52067	1.33381	2.52067	up	lnc-FAM20C-4	lnc-FAM20C-4:3	FALSE	LNCipedia lincRNA (lnc-FAM20C-4), lincRNA [lnc-FAM20C-4:3]			391129	chr7	391070	+	hs|7p22.3		chr7:391070-391129
A_33_P3277728	2.51825	1.33242	2.51825	up	ITSN1	intersectin 1 (SH3 domain protein)	FALSE	Homo sapiens intersectin 1 (SH3 domain protein) (ITSN1), transcript variant 2, mRNA [NM_001001132]	6453	GO:0005515|GO:0051897|GO:0043005|GO:0030054|GO:0005886|GO:0007264|GO:0045202|GO:0030139|GO:0005829|GO:0005085|GO:0043524|GO:0007411|GO:0005089|GO:0070064|GO:0051056|GO:0048011|GO:0043065|GO:0048013|GO:0005509|GO:0048488|GO:0097190|GO:0030027|GO:0043547|GO:0019209|GO:0005905|GO:0032947|GO:0032321|GO:0042327	35208901	chr21	35208842	+	hs|21q22.11	NM_001001132	chr21:35208842-35208901	NM_001001132	Hs.160324
A_21_P0014493	2.51783	1.33218	2.51783	up	TRIM52-AS1	TRIM52 antisense RNA 1 (head to head)	FALSE	Homo sapiens TRIM52 antisense RNA 1 (head to head) (TRIM52-AS1), transcript variant 1, long non-coding RNA [NR_102759]	100507602		180691126	chr5	180691067	+	hs|5q35.3	NR_102759	chr5:180691067-180691126	NR_102759
A_33_P3210827	2.51715	1.33179	2.51715	up	RAD51D	RAD51 paralog D	FALSE	Homo sapiens RAD51 paralog D (RAD51D), transcript variant 1, mRNA [NM_002878]	5892	GO:0000400|GO:0005515|GO:0000781|GO:0005813|GO:0043015|GO:0005657|GO:0005634|GO:0003677|GO:0005524|GO:0005737|GO:0006281|GO:0000723|GO:0003697|GO:0000724|GO:0042148|GO:0033063|GO:0008094|GO:0007131	33445583	chr17	33445524	-	hs|17q12	NM_002878	chr17:33445583-33445524	NM_002878	Hs.631757
A_21_P0014371	2.51344	1.32966	2.51344	up	LOC100506114	uncharacterized LOC100506114	FALSE	PREDICTED: Homo sapiens uncharacterized LOC100506114 (LOC100506114), ncRNA [XR_172297]	100506114		50990154	chr19	50990095	-	hs|19q13.33	XR_172297	chr19:50990154-50990095	XR_172297	Hs.632921
A_24_P369232	2.51149	1.32855	2.51149	up	CCDC3	coiled-coil domain containing 3	FALSE	Homo sapiens coiled-coil domain containing 3 (CCDC3), transcript variant 1, mRNA [NM_031455]	83643	GO:0005783|GO:0005576	12938688	chr10	12938629	-	hs|10p13	NM_031455	chr10:12938688-12938629	NM_031455	Hs.498720
A_21_P0001395	2.50929	1.32728	2.50929	up			FALSE				182683645	chr1	182683586	+	hs|1q25.3		chr1:182683586-182683645		Hs.496952
A_23_P25706	2.50433	1.32442	2.50433	up	CLMN	calmin (calponin-like, transmembrane)	FALSE	Homo sapiens calmin (calponin-like, transmembrane) (CLMN), mRNA [NM_024734]	79789	GO:0005737|GO:0008285|GO:0003779|GO:0016021|GO:0031175	95660925	chr14	95660250	-	hs|14q32.13	NM_024734	chr14:95660925-95660250	NM_024734	Hs.301478
A_21_P0013919	2.49651	1.31991	2.49651	up	FAM27E3	family with sequence similarity 27, member E3	FALSE	Homo sapiens family with sequence similarity 27, member E3 (FAM27E3), long non-coding RNA [NR_103833]	100131997		67786131	chr9	67786072	-	hs|9q13	NR_103833	chr9:67786131-67786072	NR_103833	Hs.567050
A_32_P310335	2.49618	1.31972	2.49618	up	JAM2	junctional adhesion molecule 2	FALSE	Homo sapiens junctional adhesion molecule 2 (JAM2), transcript variant 1, mRNA [NM_021219]	58494	GO:0005515|GO:0016337|GO:0007162|GO:0046982|GO:0005886|GO:0030198|GO:0007596|GO:0005887|GO:0005923|GO:0050900	27089813	chr21	27089754	+	hs|21q21.3	NM_021219	chr21:27089754-27089813	NM_021219	Hs.517227
A_33_P3243394	2.49371	1.31829	2.49371	up	SLMAP	sarcolemma associated protein	FALSE	sarcolemma associated protein [Source:HGNC Symbol;Acc:HGNC:16643] [ENST00000383718]	7871	GO:0042383|GO:0005515|GO:0006936|GO:0005815|GO:0005887|GO:0005790	57883156	chr3	57883097	+	hs|3p14.3	AK124200	chr3:57883097-57883156		Hs.476432
A_33_P3358621	2.49256	1.31763	2.49256	up	LOC100506036	uncharacterized LOC100506036	FALSE	PREDICTED: Homo sapiens uncharacterized LOC100506036 (LOC100506036), ncRNA [XR_109916]	100506036		97478051	chr2	97477992	-	hs|2q11.2	XR_109916	chr2:97478051-97477992	XR_109916	Hs.656228
A_23_P131074	2.49245	1.31756	2.49245	up	THEG	theg spermatid protein	FALSE	Homo sapiens theg spermatid protein (THEG), transcript variant 1, mRNA [NM_016585]	51298	GO:0005515|GO:0007275|GO:0005634|GO:0007283|GO:0051131|GO:0030154	362184	chr19	362125	-	hs|19p13.3	NM_016585	chr19:362184-362125	NM_016585	Hs.250002
A_33_P3400688	2.48842	1.31523	2.48842	up	SLC24A5	solute carrier family 24 (sodium/potassium/calcium exchanger), member 5	FALSE	Homo sapiens solute carrier family 24 (sodium/potassium/calcium exchanger), member 5 (SLC24A5), mRNA [NM_205850]	283652	GO:0005802|GO:0042470|GO:0048022|GO:0055085|GO:0032588|GO:0034220|GO:0006816|GO:0035725|GO:0016021|GO:0006813|GO:0050896|GO:0006811|GO:0008273|GO:0015293	48434589	chr15	48434530	+	hs|15q21.1	NM_205850	chr15:48434530-48434589	NM_205850	Hs.710240
A_33_P3337627	2.48566	1.31363	2.48566	up	TRPC6	transient receptor potential cation channel, subfamily C, member 6	FALSE	Homo sapiens transient receptor potential cation channel, subfamily C, member 6 (TRPC6), mRNA [NM_004621]	7225	GO:0005515|GO:0070301|GO:0005886|GO:0051928|GO:0007568|GO:0071456|GO:0030168|GO:0032414|GO:0055085|GO:0007204|GO:0070679|GO:0034220|GO:0007411|GO:0007596|GO:0036057|GO:0070588|GO:0015279|GO:0016021|GO:0006812	101323047	chr11	101322988	-	hs|11q22.1	NM_004621	chr11:101323047-101322988	NM_004621	Hs.159003
A_33_P3323803	2.48323	1.31222	2.48323	up	PDE4DIP	phosphodiesterase 4D interacting protein	FALSE	Homo sapiens phosphodiesterase 4D interacting protein (PDE4DIP), transcript variant 1, mRNA [NM_014644]	9659	GO:0005515|GO:0005813|GO:0005737|GO:0005794|GO:0005634|GO:0030016|GO:0019899|GO:0043623	144851887	chr1	144851828	-	hs|1q21.1	NM_014644	chr1:144851887-144851828	NM_014644	Hs.731111
A_23_P123727	2.47829	1.30934	2.47829	up	ZCCHC6	zinc finger, CCHC domain containing 6	FALSE	Homo sapiens zinc finger, CCHC domain containing 6 (ZCCHC6), transcript variant 1, mRNA [NM_024617]	79670	GO:0071044|GO:0031123|GO:0008270|GO:0050265	88903200	chr9	88903141	-	hs|9q21.33	NM_024617	chr9:88903200-88903141	NM_024617	Hs.597057
A_32_P112910	2.47487	1.30735	2.47487	up	UBL4B	ubiquitin-like 4B	FALSE	Homo sapiens ubiquitin-like 4B (UBL4B), mRNA [NM_203412]	164153	GO:0005737	110655719	chr1	110655660	+	hs|1p13.3	NM_203412	chr1:110655660-110655719	NM_203412	Hs.374027
A_23_P119143	2.47125	1.30524	2.47125	up	ICAM5	intercellular adhesion molecule 5, telencephalin	FALSE	Homo sapiens intercellular adhesion molecule 5, telencephalin (ICAM5), mRNA [NM_003259]	7087	GO:0006909|GO:0005515|GO:0016337|GO:0005178|GO:0005886|GO:0005887|GO:0007155	10407381	chr19	10407322	+	hs|19p13.2	NM_003259	chr19:10407322-10407381	NM_003259	Hs.465862
A_33_P3232688	2.47032	1.3047	2.47032	up			FALSE	colony stimulating factor 2 receptor, alpha, low-affinity (granulocyte-macrophage) [Source:HGNC Symbol;Acc:HGNC:2435] [ENST00000381524]			1429192	chrX	1429133	+	hs|Xp22.33		chrX:1429133-1429192
A_23_P152655	2.46952	1.30423	2.46952	up	ICAM2	intercellular adhesion molecule 2	FALSE	Homo sapiens intercellular adhesion molecule 2 (ICAM2), transcript variant 5, mRNA [NM_000873]	3384	GO:0016337|GO:0005178|GO:0016020|GO:0005886|GO:0030198|GO:0005887|GO:0050776|GO:0001931|GO:0007155|GO:0070062	62080019	chr17	62079960	-	hs|17q23.3	NM_000873	chr17:62080019-62079960	NM_000873	Hs.431460
A_21_P0008121	2.46918	1.30403	2.46918	up	lnc-SOX1-4	lnc-SOX1-4:1	FALSE	LNCipedia lincRNA (lnc-SOX1-4), lincRNA [lnc-SOX1-4:1]			112548659	chr13	112548600	+	hs|13q34		chr13:112548600-112548659
A_33_P3382769	2.46706	1.3028	2.46706	up			FALSE	ubiquitin-conjugating enzyme E2Q family member 2 pseudogene 2 [Source:HGNC Symbol;Acc:HGNC:37440] [ENST00000561287]			82707932	chr15	82707873	+	hs|15q25.2	NR_024474	chr15:82707873-82707932		Hs.745450
A_33_P3386297	2.46608	1.30222	2.46608	up			FALSE	Homo sapiens MSTP159 (MST159) mRNA, complete cds. [AF190162]			135240297	chrX	135240238	+	hs|Xq26.3	AF190162	chrX:135240238-135240297		Hs.689084
A_33_P3293381	2.46412	1.30107	2.46412	up	RASSF4	Ras association (RalGDS/AF-6) domain family member 4	FALSE	Ras association (RalGDS/AF-6) domain family member 4 [Source:HGNC Symbol;Acc:HGNC:20793] [ENST00000428466]	83937	GO:0005515|GO:0007165|GO:0007049	45478469	chr10	45478410	+	hs|10q11.21		chr10:45478410-45478469
A_21_P0011312	2.46315	1.3005	2.46315	up			FALSE	golgin A8 family, member R [Source:HGNC Symbol;Acc:HGNC:44407] [ENST00000624918]			32887476	chr15	32887417	+	hs|15q13.3		chr15:32887417-32887476
A_33_P3283833	2.45641	1.29655	2.45641	up	FOXS1	forkhead box S1	FALSE	Homo sapiens forkhead box S1 (FOXS1), mRNA [NM_004118]	2307	GO:0043565|GO:0003700|GO:0001568|GO:0006366|GO:0006357|GO:0000981|GO:0050885|GO:0005634|GO:0040018|GO:0045892|GO:0003677|GO:0043433	30432163	chr20	30432104	-	hs|20q11.21	NM_004118	chr20:30432163-30432104	NM_004118	Hs.516971
A_21_P0001245	2.45313	1.29463	2.45313	up	LOC101927851	uncharacterized LOC101927851	FALSE		101927851		235095475	chr1	235095416	-	hs|1q42.3		chr1:235095475-235095416
A_32_P128701	2.44598	1.29041	2.44598	up	USP53	ubiquitin specific peptidase 53	FALSE	Homo sapiens ubiquitin specific peptidase 53 (USP53), mRNA [NM_019050]	54532	GO:0008150|GO:0006511|GO:0005575	120216390	chr4	120216331	+	hs|4q26	NM_019050	chr4:120216331-120216390	NM_019050	Hs.431081
A_23_P315212	2.44491	1.28978	2.44491	up	NTSR2	neurotensin receptor 2	FALSE	Homo sapiens neurotensin receptor 2 (NTSR2), mRNA [NM_012344]	23620	GO:0005886|GO:0007218|GO:0005887|GO:0004930|GO:0042391|GO:0007200|GO:0016492|GO:0007600|GO:0007166	11798629	chr2	11798570	-	hs|2p25.1	NM_012344	chr2:11798629-11798570	NM_012344	Hs.131138
A_23_P19369	2.44125	1.28762	2.44125	up	LRRC16A	leucine rich repeat containing 16A	FALSE	Homo sapiens leucine rich repeat containing 16A (LRRC16A), transcript variant 1, mRNA [NM_017640]	55604	GO:0030335|GO:0030032|GO:0005634|GO:0046415|GO:0032403|GO:2000813|GO:0030027|GO:0031529|GO:0005829|GO:0005737|GO:0031941|GO:1900026|GO:0016477|GO:0030838|GO:0007596|GO:0051638|GO:0051496|GO:0007015|GO:0070062	25620114	chr6	25620055	+	hs|6p22.2	NM_017640	chr6:25620055-25620114	NM_017640	Hs.649550
A_21_P0014108	2.43999	1.28688	2.43999	up	PVRL3	poliovirus receptor-related 3	FALSE	Homo sapiens poliovirus receptor-related 3 (PVRL3), transcript variant 3, mRNA [NM_001243288]	25945	GO:0005515|GO:0005886|GO:0034329|GO:0060042|GO:0045216|GO:0042803|GO:0009566|GO:0043296|GO:0016337|GO:0005913|GO:0002089|GO:0045211|GO:0016021|GO:0050839|GO:0007156|GO:0034332	110912383	chr3	110912324	+	hs|3q13.13	NM_001243288	chr3:110912324-110912383	NM_001243288	Hs.293917
A_19_P00319201	2.43935	1.28649	2.43935	up	CCDC149	coiled-coil domain containing 149	FALSE	Homo sapiens coiled-coil domain containing 149 (CCDC149), transcript variant 1, mRNA [NM_173463]	91050		24808200	chr4	24808141	-	hs|4p15.2	NM_173463	chr4:24808200-24808141	NM_173463	Hs.106432
A_23_P148879	2.43754	1.28543	2.43754	up	ATP1A2	ATPase, Na+/K+ transporting, alpha 2 polypeptide	FALSE	Homo sapiens ATPase, Na+/K+ transporting, alpha 2 polypeptide (ATP1A2), mRNA [NM_000702]	477	GO:0008344|GO:0005886|GO:0051087|GO:0006883|GO:0045202|GO:0006942|GO:0006940|GO:0060048|GO:0046872|GO:0019229|GO:0040011|GO:0005737|GO:0002087|GO:0034220|GO:0043197|GO:0045988|GO:0006814|GO:0045822|GO:0006813|GO:0086004|GO:0005391|GO:0030007|GO:0051481|GO:0010107|GO:0010881|GO:0030315|GO:0086064|GO:0005890|GO:0055085|GO:0031982|GO:0005524|GO:0002026|GO:0071383|GO:0005901|GO:0008542|GO:0001504|GO:…	160113334	chr1	160113275	+	hs|1q23.2	NM_000702	chr1:160113275-160113334	NM_000702	Hs.34114
A_32_P47157	2.43464	1.28371	2.43464	up	LINC00950	long intergenic non-protein coding RNA 950	FALSE	Homo sapiens long intergenic non-protein coding RNA 950 (LINC00950), long non-coding RNA [NR_024006]	92973		35865374	chr9	35865315	+	hs|9p13.3	NR_024006	chr9:35865315-35865374	NR_024006	Hs.12509
A_23_P72668	2.43156	1.28188	2.43156	up	SDPR	serum deprivation response	FALSE	Homo sapiens serum deprivation response (SDPR), mRNA [NM_004657]	8436	GO:0005515|GO:0005737|GO:0005543|GO:0005901|GO:0005080|GO:0001786|GO:0005829	192700161	chr2	192700102	-	hs|2q32.3	NM_004657	chr2:192700161-192700102	NM_004657	Hs.26530
A_23_P56505	2.43022	1.28109	2.43022	up	ITGA4	integrin, alpha 4 (antigen CD49D, alpha 4 subunit of VLA-4 receptor)	FALSE	Homo sapiens integrin, alpha 4 (antigen CD49D, alpha 4 subunit of VLA-4 receptor) (ITGA4), mRNA [NM_000885]	3676	GO:0005515|GO:0060710|GO:0005886|GO:0050900|GO:0035987|GO:0050901|GO:0046872|GO:0007507|GO:0034669|GO:0005911|GO:0030198|GO:0030183|GO:0007159|GO:0034446|GO:0034113|GO:0001968|GO:0050839|GO:0007157|GO:0070062|GO:0003366|GO:0090074|GO:0009986|GO:0072678|GO:0007160|GO:0016020|GO:0007596|GO:0007229|GO:0001974|GO:0060324|GO:0050776|GO:0043113|GO:0005925|GO:0009897	182399659	chr2	182399600	+	hs|2q31.3	NM_000885	chr2:182399600-182399659	NM_000885	Hs.440955
A_33_P3375026	2.41863	1.27419	2.41863	up			FALSE				89739078	chr15	89739019	-	hs|15q26.1		chr15:089739078-089739019
A_21_P0004864	2.41812	1.27388	2.41812	up			FALSE	PREDICTED: Homo sapiens uncharacterized LOC102724851 (LOC102724851), transcript variant X1, ncRNA [XR_427900]			26688050	chr6	26687991	+	hs|6p22.2	XR_427900	chr6:26687991-26688050	XR_427900	Hs.484967
A_33_P3336262	2.41714	1.2733	2.41714	up	CFAP74	cilia and flagella associated protein 74	FALSE	cilia and flagella associated protein 74 [Source:HGNC Symbol;Acc:HGNC:29368] [ENST00000412120]	85452	GO:0035082|GO:0005930	1853767	chr1	1853708	-	hs|1p36.33	XM_006710997	chr1:1853767-1853708	XM_006710997	Hs.259619
A_21_P0005492	2.41511	1.27209	2.41511	up	lnc-C7orf11-2	lnc-C7orf11-2:1	FALSE	LNCipedia lincRNA (lnc-C7orf11-2), lincRNA [lnc-C7orf11-2:1]			39807062	chr7	39807003	-	hs|7p14.1		chr7:39807062-39807003
A_33_P3321369	2.4142	1.27155	2.4142	up			FALSE	PREDICTED: Homo sapiens uncharacterized LOC145757 (RP11-66B24.1), transcript variant X1, misc_RNA [XR_109231]			101414195	chr15	101414136	+	hs|15q26.3	XR_109231	chr15:101414136-101414195	XR_109231	Hs.730396
A_23_P62647	2.41054	1.26936	2.41054	up	SLAMF1	signaling lymphocytic activation molecule family member 1	FALSE	Homo sapiens signaling lymphocytic activation molecule family member 1 (SLAMF1), transcript variant 1, mRNA [NM_003037]	6504	GO:0005515|GO:0008284|GO:0046649|GO:0003823|GO:0045335|GO:0007165|GO:0050790|GO:0016032|GO:0016021|GO:0009897|GO:0004888|GO:0031338|GO:0070062	160580059	chr1	160580000	-	hs|1q23.3	NM_003037	chr1:160580059-160580000	NM_003037	Hs.523660
A_23_P126706	2.40928	1.2686	2.40928	up	ANGPTL1	angiopoietin-like 1	FALSE	Homo sapiens angiopoietin-like 1 (ANGPTL1), mRNA [NM_004673]	9068	GO:0005102|GO:0007169|GO:0005615|GO:0070062	178820318	chr1	178820259	-	hs|1q25.2	NM_004673	chr1:178820318-178820259	NM_004673	Hs.591474
A_33_P3214159	2.40912	1.2685	2.40912	up	CDH2	cadherin 2, type 1, N-cadherin (neuronal)	FALSE	Homo sapiens cadherin 2, type 1, N-cadherin (neuronal) (CDH2), mRNA [NM_001792]	1000	GO:0005515|GO:0008013|GO:0005886|GO:0048514|GO:0045202|GO:0016342|GO:0005916|GO:0016339|GO:0042692|GO:0016324|GO:0005913|GO:0014704|GO:0005911|GO:0007155|GO:0090090|GO:0007156|GO:0007157|GO:0070062|GO:0097150|GO:0045295|GO:0045294|GO:0019903|GO:0034329|GO:0005509|GO:0045216|GO:0030027|GO:0051149|GO:0016477|GO:0044331|GO:0010001|GO:0016021|GO:0043410|GO:0005925|GO:0051146|GO:0034332	25530995	chr18	25530936	-	hs|18q12.1	NM_001792	chr18:25530995-25530936	NM_001792	Hs.464829
A_32_P94667	2.40536	1.26625	2.40536	up	PDE4DIP	phosphodiesterase 4D interacting protein	FALSE	Homo sapiens phosphodiesterase 4D interacting protein (PDE4DIP), transcript variant 1, mRNA [NM_014644]	9659	GO:0005515|GO:0005813|GO:0005737|GO:0005794|GO:0005634|GO:0030016|GO:0019899|GO:0043623	144852247	chr1	144852188	-	hs|1q21.1	NM_014644	chr1:144852247-144852188	NM_014644	Hs.731111
A_23_P160226	2.4028	1.26472	2.4028	up	MROH7	maestro heat-like repeat family member 7	FALSE	Homo sapiens maestro heat-like repeat family member 7 (MROH7), transcript variant 1, mRNA [NM_001039464]	374977	GO:0016021|GO:0005615	55175922	chr1	55175863	+	hs|1p32.3	NM_001039464	chr1:55175863-55175922	NM_001039464	Hs.412482
A_33_P3323699	2.40118	1.26374	2.40118	up	NPPA	natriuretic peptide A	FALSE	natriuretic peptide A [Source:HGNC Symbol;Acc:HGNC:7939] [ENST00000376476]	4878	GO:0010467|GO:0030308|GO:0048471|GO:0006367|GO:0005634|GO:0051428|GO:0005615|GO:0042629|GO:0050880|GO:0060372|GO:0007218|GO:0060452|GO:0014898|GO:0005184|GO:0003085|GO:0001666|GO:0032868|GO:0007565|GO:0005102|GO:0005576|GO:0035994|GO:0006182|GO:0008217|GO:0071855|GO:0010460|GO:0071260|GO:0007168	11908277	chr1	11908218	-	hs|1p36.22		chr1:11908277-11908218
A_23_P123164	2.40029	1.26321	2.40029	up	OR6W1P	olfactory receptor, family 6, subfamily W, member 1 pseudogene	FALSE	Homo sapiens olfactory receptor, family 6, subfamily W, member 1 pseudogene (OR6W1P), non-coding RNA [NR_002140]	89883		142759720	chr7	142759661	-	hs|7q34	NR_002140	chr7:142759720-142759661	NR_002140	Hs.339818
A_33_P3360072	2.39953	1.26275	2.39953	up	RANBP3L	RAN binding protein 3-like	FALSE	Homo sapiens RAN binding protein 3-like (RANBP3L), transcript variant 1, mRNA [NM_001161429]	202151	GO:0046907	36249181	chr5	36249122	-	hs|5p13.2	NM_001161429	chr5:36249181-36249122	NM_001161429	Hs.729817
A_33_P3344156	2.3938	1.2593	2.3938	up	PLA2G2C	phospholipase A2, group IIC	FALSE	Homo sapiens phospholipase A2, group IIC (PLA2G2C), mRNA [NM_001105572]	391013	GO:0016042|GO:0005509|GO:0004623|GO:0005576|GO:0006644	20490544	chr1	20490485	-	hs|1p36.12	NM_001105572	chr1:20490544-20490485	NM_001105572	Hs.512512
A_23_P27306	2.39274	1.25866	2.39274	up	COLEC12	collectin sub-family member 12	FALSE	Homo sapiens collectin sub-family member 12 (COLEC12), mRNA [NM_130386]	81035	GO:0005581|GO:0005886|GO:0030169|GO:0006952|GO:0006910|GO:0046872|GO:0006898|GO:0030666|GO:0002221|GO:0009756|GO:0005534|GO:0045087|GO:0051260|GO:0016021|GO:0070062|GO:0005044|GO:0008329	319757	chr18	319698	-	hs|18p11.32	NM_130386	chr18:319757-319698	NM_130386	Hs.464422
A_33_P3365193	2.39129	1.25779	2.39129	up	AMY1C	amylase, alpha 1C (salivary)	FALSE	Homo sapiens amylase, alpha 1C (salivary) (AMY1C), mRNA [NM_001008219]	278	GO:0005515|GO:0005975|GO:0007586|GO:0005615|GO:0004556|GO:0046872|GO:0070062	104203063	chr1	104203004	+	hs|1p21.1	NM_001008219	chr1:104203004-104203063	NM_001008219	Hs.655232
A_33_P3253214	2.39085	1.25753	2.39085	up			FALSE	histone cluster 2, H2aa4 [Source:HGNC Symbol;Acc:HGNC:29668] [ENST00000607355]			149823191	chr1	149823132	+	hs|1q21.2	L19779	chr1:149823132-149823191		Hs.530461
A_23_P416813	2.38948	1.2567	2.38948	up	ZFP82	ZFP82 zinc finger protein	FALSE	Homo sapiens ZFP82 zinc finger protein (ZFP82), mRNA [NM_133466]	284406	GO:0006355|GO:0003700|GO:0005634|GO:0003677|GO:0046872|GO:0006351	36883571	chr19	36883512	-	hs|19q13.12	NM_133466	chr19:36883571-36883512	NM_133466	Hs.558734
A_23_P131588	2.3887	1.25623	2.3887	up	BMP10	bone morphogenetic protein 10	FALSE	Homo sapiens bone morphogenetic protein 10 (BMP10), mRNA [NM_014482]	27302	GO:0060045|GO:0005515|GO:0030018|GO:0030308|GO:0055010|GO:0060395|GO:0005615|GO:0007512|GO:0010614|GO:0005737|GO:0030198|GO:0043408|GO:0007155|GO:0010613|GO:0055009|GO:0033612|GO:0030336|GO:0009986|GO:0045214|GO:0010862|GO:0031433|GO:0005576|GO:0042981|GO:0030509|GO:0032924|GO:0005160|GO:0005125|GO:2000138|GO:0060038|GO:0060347|GO:0010596|GO:0005179|GO:0060298|GO:0055117|GO:0055015|GO:0060389|GO:…	69093132	chr2	69093073	-	hs|2p13.3	NM_014482	chr2:69093132-69093073	NM_014482	Hs.158317
A_33_P3278664	2.38597	1.25457	2.38597	up	PDLIM5	PDZ and LIM domain 5	FALSE	Homo sapiens PDZ and LIM domain 5 (PDLIM5), transcript variant 4, mRNA [NM_001011515]	10611	GO:0043005|GO:0051963|GO:0030018|GO:0030054|GO:0042805|GO:0014069|GO:0003779|GO:0015629|GO:0005829|GO:0047485|GO:0016020|GO:0045211|GO:0005080|GO:0008270|GO:0061001	95509367	chr4	95509308	+	hs|4q22.3	NM_001011515	chr4:95509308-95509367	NM_001011515	Hs.480311
A_33_P3347193	2.38399	1.25338	2.38399	up	VSTM2A	V-set and transmembrane domain containing 2A	FALSE	Homo sapiens V-set and transmembrane domain containing 2A (VSTM2A), transcript variant 2, mRNA [NM_001301009]	222008	GO:0005576	54617716	chr7	54617657	+	hs|7p11.2	NM_001301009	chr7:54617657-54617716	NM_001301009	Hs.731937
A_23_P53126	2.3824	1.25241	2.3824	up	LMO2	LIM domain only 2 (rhombotin-like 1)	FALSE	Homo sapiens LIM domain only 2 (rhombotin-like 1) (LMO2), transcript variant 1, mRNA [NM_005574]	4005	GO:0005515|GO:0001102|GO:0005667|GO:0097067|GO:0048037|GO:0000977|GO:0001190|GO:0000981|GO:0043425|GO:0070888|GO:0005634|GO:0007275|GO:0001228|GO:0045647|GO:0045944|GO:0003682|GO:0008270|GO:0042789|GO:0035162	33880302	chr11	33880243	-	hs|11p13	NM_005574	chr11:33880302-33880243	NM_005574	Hs.34560
A_21_P0000748	2.38212	1.25224	2.38212	up	TCEB3-AS1	TCEB3 antisense RNA 1	FALSE	Homo sapiens TCEB3 antisense RNA 1 (TCEB3-AS1), long non-coding RNA [NR_038280]	100506963		24086931	chr1	24086872	-	hs|1p36.11	NR_038280	chr1:24086931-24086872	NR_038280	Hs.592549
A_23_P48803	2.38171	1.252	2.38171	up	TMOD2	tropomodulin 2 (neuronal)	FALSE	Homo sapiens tropomodulin 2 (neuronal) (TMOD2), transcript variant 1, mRNA [NM_014548]	29767	GO:0045745|GO:0006936|GO:0030239|GO:0007611|GO:0005865|GO:0007015|GO:0003779|GO:0005523|GO:0051694|GO:0030426|GO:0007399|GO:0007270	52101241	chr15	52101182	+	hs|15q21.2	NM_014548	chr15:52101182-52101241	NM_014548	Hs.513734
A_23_P67127	2.3806	1.25133	2.3806	up	TMEM145	transmembrane protein 145	FALSE	Homo sapiens transmembrane protein 145 (TMEM145), mRNA [NM_173633]	284339	GO:0007186|GO:0016021|GO:0019236	42829200	chr19	42829141	+	hs|19q13.2	NM_173633	chr19:42829141-42829200	NM_173633	Hs.382075
A_21_P0013634	2.37986	1.25088	2.37986	up	GPR116	G protein-coupled receptor 116	FALSE	Homo sapiens G protein-coupled receptor 116 (GPR116), transcript variant 2, mRNA [NM_001098518]	221395	GO:0006112|GO:0009986|GO:0007186|GO:0005886|GO:0004930|GO:0045444|GO:0043129|GO:0042593|GO:0031410|GO:0016021|GO:0019216	46821758	chr6	46821699	-	hs|6p12.3	NM_001098518	chr6:46821758-46821699	NM_001098518	Hs.362806
A_33_P3353791	2.37862	1.25012	2.37862	up	ITGA1	integrin, alpha 1	FALSE	Homo sapiens integrin, alpha 1 (ITGA1), mRNA [NM_181501]	3672	GO:0005515|GO:0043005|GO:0008285|GO:0005886|GO:0005518|GO:0046872|GO:0000187|GO:0043525|GO:0006936|GO:0007411|GO:0030198|GO:0042311|GO:0034665|GO:0043204|GO:0070062|GO:0008305|GO:0001669|GO:0009986|GO:0019903|GO:0030593|GO:0045178|GO:0005102|GO:0042059|GO:0007160|GO:0016020|GO:0007596|GO:0007229|GO:0045123|GO:0032516|GO:0045121|GO:0005925|GO:0009897	52249308	chr5	52249249	+	hs|5q11.2	NM_181501	chr5:52249249-52249308	NM_181501	Hs.644352
A_23_P61674	2.37812	1.24982	2.37812	up	CLK4	CDC-like kinase 4	FALSE	Homo sapiens CDC-like kinase 4 (CLK4), mRNA [NM_020666]	57396	GO:0046777|GO:0004674|GO:0043484|GO:0018108|GO:0005634|GO:0004712|GO:0004713|GO:0005524	178030053	chr5	178029994	-	hs|5q35.3	NM_020666	chr5:178030053-178029994	NM_020666	Hs.406557
A_19_P00320716	2.37811	1.24981	2.37811	up	LINC00882	long intergenic non-protein coding RNA 882	FALSE	long intergenic non-protein coding RNA 882 [Source:HGNC Symbol;Acc:HGNC:48568] [ENST00000479612]	100302640		106830761	chr3	106830702	-	hs|3q13.12		chr3:106830761-106830702		Hs.648607
A_33_P3395081	2.37471	1.24775	2.37471	up	ACSM5	acyl-CoA synthetase medium-chain family member 5	FALSE	Homo sapiens acyl-CoA synthetase medium-chain family member 5 (ACSM5), mRNA [NM_017888]	54988	GO:0005759|GO:0006631|GO:0005525|GO:0005524|GO:0047760|GO:0046872	20452285	chr16	20452226	+	hs|16p12.3		chr16:20452226-20452285	NM_017888	Hs.659606
A_33_P3352941	2.36828	1.24384	2.36828	up	FBXO22-AS1	FBXO22 antisense RNA 1	FALSE	Homo sapiens FBXO22 antisense RNA 1 (FBXO22-AS1), long non-coding RNA [NR_003136]	692224		76225279	chr15	76225220	-	hs|15q24.2	NR_003136	chr15:76225279-76225220	NR_003136	Hs.591115
A_33_P3335590	2.36586	1.24236	2.36586	up	CCDC64B	coiled-coil domain containing 64B	FALSE	Homo sapiens coiled-coil domain containing 64B (CCDC64B), mRNA [NM_001103175]	146439	GO:0017137	3077927	chr16	3077868	-	hs|16p13.3	NM_001103175	chr16:3077927-3077868	NM_001103175	Hs.513285
A_19_P00321316	2.36548	1.24213	2.36548	up	LINC00882	long intergenic non-protein coding RNA 882	FALSE	long intergenic non-protein coding RNA 882 [Source:HGNC Symbol;Acc:HGNC:48568] [ENST00000479612]	100302640		106830708	chr3	106830649	-	hs|3q13.12		chr3:106830708-106830649		Hs.648607
A_21_P0000676	2.36488	1.24177	2.36488	up	FLJ21408	uncharacterized LOC400512	FALSE	Homo sapiens uncharacterized LOC400512 (FLJ21408), long non-coding RNA [NR_037184]	400512		27301787	chr16	27301728	+	hs|16p12.1		chr16:27301728-27301787	NR_037184	Hs.434412
A_33_P3254291	2.36297	1.2406	2.36297	up	CNOT4	CCR4-NOT transcription complex, subunit 4	FALSE	Homo sapiens CCR4-NOT transcription complex, subunit 4 (CNOT4), transcript variant 4, mRNA [NM_001190848]	4850	GO:0005515|GO:0010467|GO:0004842|GO:0000166|GO:0016874|GO:0008270|GO:0005634|GO:0030014|GO:0000289|GO:0051865|GO:0005829|GO:0000288	135072846	chr7	135072787	-	hs|7q33	NM_001190848	chr7:135072846-135072787	NM_001190848	Hs.490224
A_21_P0011889	2.36067	1.2392	2.36067	up	LOC101927187	uncharacterized LOC101927187	FALSE	PREDICTED: Homo sapiens uncharacterized LOC101927187 (LOC101927187), ncRNA [XR_241443]	101927187		242633574	chr2	242630054	+	hs|2q37.3		chr2:242630054-242633574	XR_241443	Hs.737722
A_21_P0000557	2.35814	1.23765	2.35814	up	LINC00882	long intergenic non-protein coding RNA 882	FALSE	Homo sapiens long intergenic non-protein coding RNA 882 (LINC00882), long non-coding RNA [NR_028303]	100302640		106828743	chr3	106828684	-	hs|3q13.12	NR_028303	chr3:106828743-106828684	NR_028303	Hs.648607
A_21_P0004813	2.35744	1.23722	2.35744	up	lnc-IRF4-2	lnc-IRF4-2:1	FALSE	LNCipedia lincRNA (lnc-IRF4-2), lincRNA [lnc-IRF4-2:1]			694048	chr6	693989	+	hs|6p25.3		chr6:693989-694048
A_23_P121441	2.35609	1.23639	2.35609	up	NLGN4Y	neuroligin 4, Y-linked	FALSE	Homo sapiens neuroligin 4, Y-linked (NLGN4Y), transcript variant 1, mRNA [NM_014893]	22829	GO:0052689|GO:0005515|GO:0030054|GO:0009986|GO:0050804|GO:0045202|GO:0014069|GO:0071625|GO:0005615|GO:0007416|GO:0042043|GO:0005887|GO:0045211|GO:0008152|GO:0035176|GO:0004872|GO:0007612|GO:0050839|GO:0007158	16955014	chrY	16954955	+	hs|Yq11.221	NM_014893	chrY:16954955-16955014	NM_014893	Hs.439199
A_23_P127721	2.35575	1.23618	2.35575	up	P2RX3	purinergic receptor P2X, ligand gated ion channel, 3	FALSE	Homo sapiens purinergic receptor P2X, ligand gated ion channel, 3 (P2RX3), mRNA [NM_002559]	5024	GO:0009408|GO:0010524|GO:0009409|GO:0019228|GO:0050850|GO:0005639|GO:0009743|GO:0050909|GO:0043197|GO:0048167|GO:0043195|GO:0006810|GO:0043025|GO:0001614|GO:0033198|GO:0051260|GO:0014832|GO:0005791|GO:0035590|GO:0001666|GO:0005794|GO:0004931|GO:0007274|GO:0005524|GO:0030432|GO:0009612|GO:0043235|GO:0007165|GO:0005887|GO:0045121|GO:0048266	57117269	chr11	57116158	+	hs|11q12.1	NM_002559	chr11:57116158-57117269	NM_002559	Hs.146738
A_24_P256404	2.35354	1.23484	2.35354	up	LOC100133616	uncharacterized LOC100133616	FALSE	Homo sapiens cDNA FLJ35883 fis, clone TESTI2008929. [AK093202]	100133616		16864625	chr1	16864566	+	hs|1p36.13	AK093202	chr1:16864566-16864625		Hs.722379
A_21_P0014592	2.3529	1.23444	2.3529	up	LOC101926887	uncharacterized LOC101926887	FALSE	PREDICTED: Homo sapiens uncharacterized LOC101926887 (LOC101926887), transcript variant X2, ncRNA [XR_424161]	101926887		91094607	chr10	91094548	-	hs|10q23.31	XR_424161	chr10:91094607-91094548	XR_424161
A_23_P208325	2.35044	1.23293	2.35044	up	ZNF235	zinc finger protein 235	FALSE	Homo sapiens zinc finger protein 235 (ZNF235), mRNA [NM_004234]	9310	GO:0006355|GO:0003700|GO:0005634|GO:0003677|GO:0046872|GO:0006351	44791103	chr19	44791044	-	hs|19q13.31	NM_004234	chr19:44791103-44791044	NM_004234	Hs.724032
A_33_P3522511	2.34747	1.23111	2.34747	up	lnc-INADL-2	lnc-INADL-2:1	FALSE	Homo sapiens mRNA, chromosome 1 specific transcript KIAA0485. [AB007954]			61596965	chr1	61596906	+	hs|1p31.3	AB007954	chr1:61596906-61596965		Hs.604754
A_24_P481783	2.34722	1.23095	2.34722	up	UBAP1L	ubiquitin associated protein 1-like	FALSE	Homo sapiens ubiquitin associated protein 1-like (UBAP1L), mRNA [NM_001163692]	390595		65385408	chr15	65385349	-	hs|15q22.31	NM_001163692	chr15:65385408-65385349	NM_001163692	Hs.659256
A_33_P3314857	2.34327	1.22853	2.34327	up	KCNJ13	potassium channel, inwardly rectifying subfamily J, member 13	FALSE	Homo sapiens potassium channel, inwardly rectifying subfamily J, member 13 (KCNJ13), transcript variant 1, mRNA [NM_002242]	3769	GO:0005242|GO:0005887|GO:0010107|GO:0034765|GO:0006813	233635677	chr2	233635618	-	hs|2q37.1	NM_002242	chr2:233635677-233635618	NM_002242	Hs.467338
A_21_P0014887	2.34248	1.22804	2.34248	up	LOC100652768	uncharacterized LOC100652768	FALSE	Homo sapiens uncharacterized LOC100652768 (LOC100652768), long non-coding RNA [NR_045215]	100652768		117068046	chr11	117067987	-	hs|11q23.3	NR_045215	chr11:117068046-117067987	NR_045215	Hs.732365
A_23_P427760	2.34051	1.22683	2.34051	up	PIWIL4	piwi-like RNA-mediated gene silencing 4	FALSE	Homo sapiens piwi-like RNA-mediated gene silencing 4 (PIWIL4), mRNA [NM_152431]	143689	GO:0010467|GO:0051321|GO:0005634|GO:0007275|GO:0007283|GO:0031047|GO:0034584|GO:0006417|GO:0030154|GO:0005737|GO:0034587|GO:0043186|GO:0071547|GO:0043046	94354282	chr11	94354223	+	hs|11q21	NM_152431	chr11:94354223-94354282	NM_152431	Hs.660188
A_33_P3271810	2.33962	1.22627	2.33962	up	PHLPP2	PH domain and leucine rich repeat protein phosphatase 2	FALSE	Homo sapiens PH domain and leucine rich repeat protein phosphatase 2 (PHLPP2), transcript variant 2, mRNA [NM_001289003]	23035	GO:0048011|GO:0042622|GO:0048015|GO:0005634|GO:0046872|GO:0005829|GO:0001917|GO:0005737|GO:0006470|GO:0007173|GO:0008543|GO:0045087|GO:0004722|GO:0038095	71686757	chr16	71686698	-	hs|16q22.2	NM_001289003	chr16:71686757-71686698	NM_001289003	Hs.709458
A_24_P174793	2.33918	1.226	2.33918	up	PCSK1	proprotein convertase subtilisin/kexin type 1	FALSE	Homo sapiens proprotein convertase subtilisin/kexin type 1 (PCSK1), transcript variant 1, mRNA [NM_000439]	5122	GO:0030133|GO:0005794|GO:0050796|GO:0016486|GO:0004252|GO:0043043|GO:0008152|GO:0007267|GO:0006508|GO:0044267|GO:0005615|GO:0034774	95726190	chr5	95726131	-	hs|5q15	NM_000439	chr5:95726190-95726131	NM_000439	Hs.78977
A_21_P0014107	2.33699	1.22465	2.33699	up	PVRL3-AS1	PVRL3 antisense RNA 1	FALSE	Homo sapiens PVRL3 antisense RNA 1 (PVRL3-AS1), long non-coding RNA [NR_045114]	100506555		110764253	chr3	110764194	-	hs|3q13.13	NR_045114	chr3:110764253-110764194	NR_045114	Hs.535689
A_23_P99747	2.33529	1.2236	2.33529	up	CDKL1	cyclin-dependent kinase-like 1 (CDC2-related kinase)	FALSE	Homo sapiens cyclin-dependent kinase-like 1 (CDC2-related kinase) (CDKL1), transcript variant 1, mRNA [NM_004196]	8814	GO:0007507|GO:0005737|GO:0051726|GO:0006468|GO:0005634|GO:0005524|GO:0070062|GO:0004693	50805745	chr14	50805686	-	hs|14q21.3	NM_004196	chr14:50805745-50805686	NM_004196	Hs.679430
A_21_P0011314	2.33462	1.22319	2.33462	up	INAFM2	InaF-motif containing 2	FALSE	Homo sapiens InaF-motif containing 2 (INAFM2), mRNA [NM_001301268]	100505573	GO:0016021	40618647	chr15	40618588	+	hs|15q15.1		chr15:40618588-40618647	NM_001301268	Hs.530791
A_23_P161698	2.33035	1.22055	2.33035	up	MMP3	matrix metallopeptidase 3 (stromelysin 1, progelatinase)	FALSE	Homo sapiens matrix metallopeptidase 3 (stromelysin 1, progelatinase) (MMP3), mRNA [NM_002422]	4314	GO:0051898|GO:0030334|GO:0071732|GO:0005509|GO:0005578|GO:0005576|GO:0010727|GO:0005615|GO:0005829|GO:0005739|GO:0030163|GO:0071230|GO:0004175|GO:0022617|GO:0030198|GO:0030574|GO:0006508|GO:0008270|GO:0032461|GO:0004222	102706753	chr11	102706694	-	hs|11q22.2	NM_002422	chr11:102706753-102706694	NM_002422	Hs.375129
A_23_P93562	2.33016	1.22043	2.33016	up	SESN1	sestrin 1	FALSE	Homo sapiens sestrin 1 (SESN1), transcript variant 1, mRNA [NM_014454]	27244	GO:0008285|GO:0007050|GO:0005634|GO:0051896|GO:0006974	109308536	chr6	109308477	-	hs|6q21	NM_014454	chr6:109308536-109308477	NM_014454	Hs.591336
A_21_P0005047	2.32985	1.22024	2.32985	up	lnc-HACE1-3	lnc-HACE1-3:1	FALSE	LNCipedia lincRNA (lnc-HACE1-3), lincRNA [lnc-HACE1-3:1]			104910862	chr6	104910803	-	hs|6q16.3		chr6:104910862-104910803
A_33_P3396370	2.32935	1.21993	2.32935	up	ACRBP	acrosin binding protein	FALSE	Homo sapiens acrosin binding protein (ACRBP), mRNA [NM_032489]	84519	GO:0008150|GO:0003674|GO:0001669|GO:0005634|GO:0005576	6747301	chr12	6747242	-	hs|12p13.31	NM_032489	chr12:6747301-6747242	NM_032489	Hs.123239
A_33_P3358307	2.32725	1.21862	2.32725	up	OTUD7B	OTU deubiquitinase 7B	FALSE	Homo sapiens OTU deubiquitinase 7B (OTUD7B), mRNA [NM_020205]	56957	GO:0071108|GO:0005515|GO:0004843|GO:0032717|GO:0005634|GO:0000122|GO:1900181|GO:0003677|GO:0035871|GO:0002385|GO:0005737|GO:0070536|GO:0006508|GO:0008270|GO:0008234|GO:0070530|GO:0043124	149912323	chr1	149912264	-	hs|1q21.2	NM_020205	chr1:149912323-149912264	NM_020205	Hs.98322
A_33_P3376017	2.31999	1.21412	2.31999	up	lnc-KIAA0319L-1	lnc-KIAA0319L-1:1	FALSE	Homo sapiens mRNA for proteasome beta 2 subunit variant protein. [AB209470]			36035475	chr1	36035416	-	hs|1p34.3	AB209470	chr1:36035475-36035416
A_21_P0013637	2.31848	1.21318	2.31848	up			FALSE	ankyrin repeat domain 20 family, member A7, pseudogene [Source:HGNC Symbol;Acc:HGNC:31980] [ENST00000402318]			44109382	chr9	44109323	-	hs|9p11.2		chr9:44109382-44109323		Hs.722538
A_33_P3330608	2.31715	1.21235	2.31715	up	PRAM1	PML-RARA regulated adaptor molecule 1	FALSE	Homo sapiens PML-RARA regulated adaptor molecule 1 (PRAM1), mRNA [NM_032152]	84106	GO:0005515|GO:0008289	8555000	chr19	8554941	-	hs|19p13.2	NM_032152	chr19:8555000-8554941	NM_032152	Hs.465812
A_23_P101516	2.31553	1.21134	2.31553	up	KCNC3	potassium channel, voltage gated Shaw related subfamily C, member 3	FALSE	Homo sapiens potassium channel, voltage gated Shaw related subfamily C, member 3 (KCNC3), mRNA [NM_004977]	3748	GO:0005251|GO:0031594|GO:0005886|GO:0046928|GO:0007268|GO:0032809|GO:0032590|GO:0005249|GO:0008076|GO:0051260|GO:0034765|GO:0043679|GO:0016021|GO:0030673|GO:0006813|GO:0071805	50826632	chr19	50826573	-	hs|19q13.33	NM_004977	chr19:50826632-50826573	NM_004977	Hs.467146
A_19_P00316050	2.31464	1.21079	2.31464	up			FALSE	WO 2014077354-A/5: Long non-coding RNA for anticancer therapy. [HW531573]			130598254	chr7	130598195	+	hs|7q32.3	HW531573	chr7:130598195-130598254		Hs.635013
A_21_P0012731	2.31357	1.21012	2.31357	up	lnc-BMP2K-1	lnc-BMP2K-1:4	FALSE	Homo sapiens full length insert cDNA clone YY75G10. [AF088011]			80220676	chr4	80220617	+	hs|4q21.21		chr4:80220617-80220676		Hs.732601
A_24_P9833	2.31339	1.21001	2.31339	up	PRDM11	PR domain containing 11	FALSE	Homo sapiens PR domain containing 11 (PRDM11), transcript variant 2, mRNA [NM_001256696]	56981	GO:0008168|GO:0032259	45246290	chr11	45246231	+	hs|11p11.2	NM_001256696	chr11:45246231-45246290	NM_001256696	Hs.178715
A_21_P0003164	2.31218	1.20925	2.31218	up	lnc-KLF15-3	lnc-KLF15-3:4	FALSE	LNCipedia lincRNA (lnc-KLF15-3), lincRNA [lnc-KLF15-3:4]			125985061	chr3	125985002	-	hs|3q21.3		chr3:125985061-125985002
A_24_P348594	2.30789	1.20657	2.30789	up	UPK3A	uroplakin 3A	FALSE	Homo sapiens uroplakin 3A (UPK3A), transcript variant 1, mRNA [NM_006953]	7380	GO:0000902|GO:0016324|GO:0001822|GO:0030855|GO:0060157|GO:0055075|GO:0005789|GO:0055078|GO:0016021|GO:0006833|GO:0015840|GO:0070062	45681899	chr22	45681840	+	hs|22q13.31	NM_006953	chr22:45681840-45681899	NM_006953	Hs.632787
A_33_P3351999	2.3039	1.20408	2.3039	up			FALSE	XM_363028 predicted protein {Magnaporthe grisea 70-15} (exp=0; wgp=1; cg=0), partial (4%) [THC2642375]			52043718	chr14	52043659	+	hs|14q22.1		chr14:052043659-052043718
A_23_P12884	2.30363	1.20391	2.30363	up	GRK5	G protein-coupled receptor kinase 5	FALSE	Homo sapiens G protein-coupled receptor kinase 5 (GRK5), mRNA [NM_005308]	2869	GO:0005515|GO:0043066|GO:0031965|GO:0005886|GO:0038032|GO:0007217|GO:0006915|GO:0005634|GO:0005524|GO:0005737|GO:0046777|GO:0008277|GO:0004703|GO:0005543|GO:0004674|GO:0005080|GO:0005654|GO:0007188|GO:0016055|GO:0005925	121215023	chr10	121214967	+	hs|10q26.11	NM_005308	chr10:121214967-121215023	NM_005308	Hs.524625
A_23_P349127	2.30316	1.20362	2.30316	up	CDAN1	codanin 1	FALSE	Homo sapiens codanin 1 (CDAN1), mRNA [NM_138477]	146059	GO:0005515|GO:0005737|GO:0008104|GO:0031497|GO:0005886|GO:0006325|GO:0005634|GO:0016021|GO:0008156|GO:0012505	43016300	chr15	43016241	-	hs|15q15.2	NM_138477	chr15:43016300-43016241	NM_138477	Hs.599232
A_33_P3354646	2.30098	1.20225	2.30098	up	PNLIPRP1	pancreatic lipase-related protein 1	FALSE	Homo sapiens pancreatic lipase-related protein 1 (PNLIPRP1), transcript variant 1, mRNA [NM_006229]	5407	GO:0006629|GO:0004806|GO:0005509|GO:0005576|GO:0005615|GO:0016298	118351436	chr10	118351377	+	hs|10q25.3	NM_006229	chr10:118351377-118351436	NM_006229	Hs.73923
A_23_P145024	2.29611	1.19919	2.29611	up	ADRB2	adrenoceptor beta 2, surface	FALSE	Homo sapiens adrenoceptor beta 2, surface (ADRB2), mRNA [NM_000024]	154	GO:0005515|GO:0005886|GO:0045453|GO:0004941|GO:0009409|GO:0002024|GO:0002025|GO:0015459|GO:0005634|GO:0005764|GO:0042803|GO:0051380|GO:0042312|GO:0007190|GO:0031649|GO:0007171|GO:0016324|GO:0045986|GO:0040015|GO:0045944|GO:0031398|GO:0030501|GO:0008179|GO:0008333|GO:0006898|GO:0002032|GO:0043235|GO:0050873|GO:0005887|GO:0002028|GO:0071875|GO:0007188|GO:0007189|GO:0043410|GO:0007166|GO:0005768	148208139	chr5	148208080	+	hs|5q32	NM_000024	chr5:148208080-148208139	NM_000024	Hs.2551
A_24_P106542	2.29604	1.19915	2.29604	up	RSPO3	R-spondin 3	FALSE	Homo sapiens R-spondin 3 (RSPO3), mRNA [NM_032784]	84870	GO:0005109|GO:0001664|GO:0090263|GO:0060670|GO:0005102|GO:0005576|GO:0060070|GO:0008201|GO:0005615	127476576	chr6	127476517	+	hs|6q22.33	NM_032784	chr6:127476517-127476576	NM_032784	Hs.135254
A_21_P0009890	2.29517	1.1986	2.29517	up			FALSE				22664457	chr20	22664398	-	hs|20p11.21		chr20:22664457-22664398
A_21_P0012502	2.29443	1.19814	2.29443	up			FALSE				141439912	chr3	141439853	+	hs|3q23		chr3:141439853-141439912		Hs.739053
A_33_P3303717	2.29158	1.19634	2.29158	up	ACADL	acyl-CoA dehydrogenase, long chain	FALSE	Homo sapiens acyl-CoA dehydrogenase, long chain (ACADL), mRNA [NM_001608]	33	GO:0090181|GO:0001659|GO:0006635|GO:0016401|GO:0031966|GO:0044242|GO:0050660|GO:0045717|GO:0046322|GO:0044281|GO:0019254|GO:0033539|GO:0004466|GO:0005739|GO:0005737|GO:0051289|GO:0005759|GO:0042758|GO:0003995|GO:0000062|GO:0044255|GO:0055114|GO:0042413	211052889	chr2	211052830	-	hs|2q34	NM_001608	chr2:211052889-211052830	NM_001608	Hs.471277
A_24_P113131	2.28981	1.19523	2.28981	up	BZRAP1	benzodiazepine receptor (peripheral) associated protein 1	FALSE	Homo sapiens benzodiazepine receptor (peripheral) associated protein 1 (BZRAP1), transcript variant 1, mRNA [NM_004758]	9256	GO:0005739|GO:0005515|GO:0008150|GO:0005737|GO:0007268|GO:0030156|GO:0014047|GO:0007269|GO:0005829	56378659	chr17	56378600	-	hs|17q22	NM_004758	chr17:56378659-56378600	NM_004758	Hs.112499
A_33_P3392517	2.2882	1.19421	2.2882	up	LBX2	ladybird homeobox 2	FALSE	Homo sapiens ladybird homeobox 2 (LBX2), transcript variant 2, mRNA [NM_001009812]	85474	GO:0006355|GO:0005634|GO:0003677|GO:0006351	74724708	chr2	74724649	-	hs|2p13.1	NM_001009812	chr2:74724708-74724649	NM_001009812	Hs.516124
A_24_P298027	2.28652	1.19315	2.28652	up	AXIN2	axin 2	FALSE	Homo sapiens axin 2 (AXIN2), mRNA [NM_004655]	8313	GO:0005515|GO:0005881|GO:0008285|GO:0005886|GO:0008013|GO:0008283|GO:0003413|GO:0090263|GO:0030877|GO:0003139|GO:0010718|GO:0038032|GO:0005634|GO:0030282|GO:0090244|GO:0035414|GO:0009950|GO:0005829|GO:0005737|GO:0015630|GO:0042476|GO:0048255|GO:0090090|GO:0005938|GO:0010942|GO:0031625|GO:0070602|GO:0005813|GO:0005794|GO:0019901|GO:0061181|GO:0070411|GO:0014069|GO:0032423|GO:0043570|GO:0043547|GO:…	63554447	chr17	63554388	-	hs|17q24.1	NM_004655	chr17:63554447-63554388	NM_004655	Hs.156527
A_21_P0014061	2.28503	1.19221	2.28503	up	LINC00083	long intergenic non-protein coding RNA 83	FALSE	PREDICTED: Homo sapiens long intergenic non-protein coding RNA 83 (LINC00083), misc_RNA [XR_241155]	400797	GO:0030246	178463608	chr1	178463549	-	hs|1q25.2	XR_241155	chr1:178463608-178463549	XR_241155	Hs.591460
A_32_P222695	2.28385	1.19147	2.28385	up	ARHGEF37	Rho guanine nucleotide exchange factor (GEF) 37	FALSE	Homo sapiens Rho guanine nucleotide exchange factor (GEF) 37 (ARHGEF37), mRNA [NM_001001669]	389337	GO:0005737|GO:0032321|GO:0005089	149014215	chr5	149014156	+	hs|5q32	NM_001001669	chr5:149014156-149014215	NM_001001669	Hs.256206
A_32_P219520	2.27976	1.18888	2.27976	up	TNFAIP8	tumor necrosis factor, alpha-induced protein 8	FALSE	Homo sapiens tumor necrosis factor, alpha-induced protein 8 (TNFAIP8), transcript variant 1, mRNA [NM_014350]	25816	GO:0043066|GO:0005737|GO:0050830|GO:0032611|GO:0043154|GO:0043027	118730290	chr5	118730231	+	hs|5q23.1	NM_014350	chr5:118730231-118730290	NM_014350	Hs.656274
A_33_P3305531	2.27897	1.18838	2.27897	up	METTL15	methyltransferase like 15	FALSE	Homo sapiens methyltransferase like 15 (METTL15), transcript variant 3, mRNA [NM_001297775]	196074	GO:0071424|GO:0070475	28135150	chr11	28135091	+	hs|11p14.1	NM_001297775	chr11:28135091-28135150	NM_001297775	Hs.243326
A_21_P0005079	2.27886	1.18831	2.27886	up	lnc-LPA-1	lnc-LPA-1:1	FALSE	LNCipedia lincRNA (lnc-LPA-1), lincRNA [lnc-LPA-1:1]			161216485	chr6	161216426	-	hs|6q26		chr6:161216485-161216426
A_33_P3330826	2.27636	1.18673	2.27636	up	LOC100132077	uncharacterized LOC100132077	FALSE	Homo sapiens uncharacterized LOC100132077 (LOC100132077), long non-coding RNA [NR_033937]	100132077		97122178	chr9	97122119	+	hs|9q22.32		chr9:97122119-97122178	NR_033937	Hs.679111
A_33_P3353190	2.27602	1.18651	2.27602	up	LOC101930611	uncharacterized LOC101930611	FALSE	PREDICTED: Homo sapiens uncharacterized LOC101930611 (LOC101930611), ncRNA [XR_250546]	101930611		131972849	chr9	131972790	+	hs|9q34.11	XR_250546	chr9:131972790-131972849	XR_250546	Hs.640233
A_23_P15692	2.27172	1.18378	2.27172	up	SLC52A1	solute carrier family 52 (riboflavin transporter), member 1	FALSE	Homo sapiens solute carrier family 52 (riboflavin transporter), member 1 (SLC52A1), transcript variant 2, mRNA [NM_017986]	55065	GO:0032217|GO:0005887|GO:0001618|GO:0032218|GO:0009615	4936164	chr17	4936105	-	hs|17p13.2	NM_017986	chr17:4936164-4936105	NM_017986	Hs.632247
A_33_P3274194	2.27112	1.18341	2.27112	up	KCNIP4	Kv channel interacting protein 4	FALSE	Homo sapiens Kv channel interacting protein 4 (KCNIP4), transcript variant 5, mRNA [NM_001035003]	80333	GO:0005244|GO:0005886|GO:0005509|GO:0043025|GO:0005267|GO:0034765|GO:0071805|GO:0030425	20730329	chr4	20730270	-	hs|4p15.31	NM_001035003	chr4:20730329-20730270	NM_001035003	Hs.655705
A_32_P4018	2.26872	1.18188	2.26872	up	ROR1	receptor tyrosine kinase-like orphan receptor 1	FALSE	Homo sapiens receptor tyrosine kinase-like orphan receptor 1 (ROR1), transcript variant 1, mRNA [NM_005012]	4919	GO:0043235|GO:0005515|GO:0017147|GO:0005737|GO:0005886|GO:0005887|GO:0018108|GO:0004714|GO:0007169|GO:0005524	64646851	chr1	64646792	+	hs|1p31.3	NM_005012	chr1:64646792-64646851	NM_005012	Hs.128753
A_21_P0008791	2.26868	1.18185	2.26868	up	LINC01197	long intergenic non-protein coding RNA 1197	FALSE	long intergenic non-protein coding RNA 1197 [Source:HGNC Symbol;Acc:HGNC:49597] [ENST00000611265]	400456		95799117	chr15	95799058	-	hs|15q26.2		chr15:95799117-95799058
A_33_P3416479	2.26845	1.18171	2.26845	up	PHKG1	phosphorylase kinase, gamma 1 (muscle)	FALSE	Homo sapiens phosphorylase kinase, gamma 1 (muscle) (PHKG1), transcript variant 1, mRNA [NM_001258459]	5260	GO:0005516|GO:0004689|GO:0005975|GO:0005978|GO:0005964|GO:0050321|GO:0044281|GO:0005524|GO:0005829|GO:0009405|GO:0006006|GO:0006468|GO:0019899|GO:0005980	56148841	chr7	56148782	-	hs|7p11.2	NM_001258459	chr7:56148841-56148782	NM_001258459	Hs.730821
A_21_P0012741	2.26697	1.18077	2.26697	up	lnc-LARP1B-2	lnc-LARP1B-2:1	FALSE	Homo sapiens cDNA FLJ41533 fis, clone BRTHA2016179. [AK123527]			129435779	chr4	129435720	+	hs|4q28.2		chr4:129435720-129435779		Hs.635499
A_21_P0000255	2.26662	1.18054	2.26662	up	SNORD30	small nucleolar RNA, C/D box 30	FALSE	Homo sapiens small nucleolar RNA, C/D box 30 (SNORD30), small nucleolar RNA [NR_002561]	9299		62621194	chr11	62621135	-	hs|11q12.3	NR_002561	chr11:62621194-62621135	NR_002561
A_33_P3258617	2.26543	1.17978	2.26543	up	PLIN2	perilipin 2	FALSE	perilipin 2 [Source:HGNC Symbol;Acc:HGNC:248] [ENST00000380464]	123	GO:0005811|GO:0014070|GO:0005886|GO:0019915|GO:0005783|GO:0042493|GO:0005634|GO:0005576|GO:0044281|GO:0015909|GO:0044255|GO:0005829	19123462	chr9	19123403	-	hs|9p22.1		chr9:19123462-19123403
A_33_P3344204	2.26203	1.17762	2.26203	up	ZDHHC11	zinc finger, DHHC-type containing 11	FALSE	Homo sapiens zinc finger, DHHC-type containing 11 (ZDHHC11), mRNA [NM_024786]	79844	GO:0005783|GO:0008152|GO:0008270|GO:0016021|GO:0019706	795933	chr5	795874	-	hs|5p15.33	NM_024786	chr5:795933-795874	NM_024786	Hs.732788
A_21_P0011137	2.25836	1.17528	2.25836	up	XLOC_l2_003674		FALSE	BROAD Institute lincRNA (XLOC_l2_003674), lincRNA [TCONS_l2_00006779]			32520355	chr13	32520296	+	hs|13q13.1		chr13:32520296-32520355
A_23_P422071	2.25599	1.17376	2.25599	up	B3GALT4	UDP-Gal:betaGlcNAc beta 1,3-galactosyltransferase, polypeptide 4	FALSE	Homo sapiens UDP-Gal:betaGlcNAc beta 1,3-galactosyltransferase, polypeptide 4 (B3GALT4), mRNA [NM_003782]	8705	GO:0000139|GO:0008499|GO:0047915|GO:0006486|GO:0016021	33246603	chr6	33246543	+	hs|6p21.32	NM_003782	chr6:33246543-33246603	NM_003782	Hs.534375
A_21_P0003756	2.255	1.17313	2.255	up	lnc-ARSJ-1	lnc-ARSJ-1:2	FALSE	LNCipedia lincRNA (lnc-ARSJ-1), lincRNA [lnc-ARSJ-1:2]			115256319	chr4	115233135	-	hs|4q26		chr4:115256319-115233135
A_24_P214598	2.25446	1.17278	2.25446	up	PPM1K	protein phosphatase, Mg2+/Mn2+ dependent, 1K	FALSE	Homo sapiens protein phosphatase, Mg2+/Mn2+ dependent, 1K (PPM1K), mRNA [NM_152542]	152926	GO:0006470|GO:0005759|GO:0004722|GO:0046872	89189978	chr4	89189919	-	hs|4q22.1	NM_152542	chr4:89189978-89189919	NM_152542	Hs.43744
A_23_P503200	2.2535	1.17216	2.2535	up	PHF10	PHD finger protein 10	FALSE	Homo sapiens PHD finger protein 10 (PHF10), transcript variant 1, mRNA [NM_018288]	55274	GO:0006355|GO:0008270|GO:0071564|GO:0006351|GO:0007399	170104142	chr6	170104083	-	hs|6q27	NM_018288	chr6:170104142-170104083	NM_018288	Hs.435933
A_21_P0014571	2.25129	1.17075	2.25129	up	lnc-NT5DC3-1	lnc-NT5DC3-1:1	FALSE	AF160476 CD44-like precursor FELL {Homo sapiens} (exp=-1; wgp=0; cg=0), partial (5%) [THC2518757]			104157184	chr12	104157125	-	hs|12q23.3	AK126526	chr12:104157184-104157125		Hs.657998
A_24_P211565	2.24375	1.16591	2.24375	up	C1QTNF6	C1q and tumor necrosis factor related protein 6	FALSE	Homo sapiens C1q and tumor necrosis factor related protein 6 (C1QTNF6), transcript variant 1, mRNA [NM_031910]	114904	GO:0070208|GO:0005581|GO:0005615|GO:0042802	37576349	chr22	37576290	-	hs|22q12.3	NM_031910	chr22:37576349-37576290	NM_031910	Hs.22011
A_33_P3662000	2.24184	1.16469	2.24184	up	lnc-COL6A3-5	lnc-COL6A3-5:1	FALSE	Homo sapiens cDNA FLJ31684 fis, clone NT2RI2005358. [AK056246]			237968136	chr2	237968077	-	hs|2q37.3	AK056246	chr2:237968136-237968077		Hs.447665
A_33_P3380618	2.23853	1.16255	2.23853	up	HSPG2	heparan sulfate proteoglycan 2	FALSE	Homo sapiens heparan sulfate proteoglycan 2 (HSPG2), transcript variant 1, mRNA [NM_001291860]	3339	GO:0005515|GO:0005886|GO:0007603|GO:0048704|GO:0044281|GO:0005615|GO:0046872|GO:0008104|GO:0022617|GO:0002062|GO:0030198|GO:0060351|GO:0030204|GO:0030203|GO:0070062|GO:0043202|GO:0005975|GO:0005796|GO:0005605|GO:0006027|GO:0005576|GO:0001525|GO:0008022|GO:0001523|GO:0006024|GO:0048738|GO:0031012|GO:0001958|GO:0007420|GO:0009405|GO:0042157|GO:0005925	22173072	chr1	22173013	-	hs|1p36.12	NM_001291860	chr1:22173072-22173013	NM_001291860	Hs.562227
A_33_P3300837	2.23813	1.16229	2.23813	up	LDB2	LIM domain binding 2	FALSE	LIM domain binding 2 [Source:HGNC Symbol;Acc:HGNC:6533] [ENST00000508918]	9079	GO:0003712|GO:0005667|GO:0044089|GO:0010669|GO:0045944|GO:0030274|GO:0005634|GO:0019899|GO:0035019|GO:0001942	16510299	chr4	16510240	-	hs|4p15.32	XM_006713983	chr4:16510299-16510240	XM_006713983	Hs.714330
A_33_P3881056	2.23491	1.16022	2.23491	up	LOC100996405	uncharacterized LOC100996405	FALSE	PREDICTED: Homo sapiens uncharacterized LOC100996405 (LOC100996405), mRNA [XM_003846604]	100996405		7224336	chr19	7224280	-	hs|19p13.2	XM_003846604	chr19:7224336-7224280	XM_003846604
A_32_P100439	2.23411	1.1597	2.23411	up	MTURN	maturin, neural progenitor differentiation regulator homolog (Xenopus)	FALSE	Homo sapiens maturin, neural progenitor differentiation regulator homolog (Xenopus) (MTURN), mRNA [NM_152793]	222166	GO:0007275	30202370	chr7	30202311	+	hs|7p14.3	NM_152793	chr7:30202311-30202370	NM_152793	Hs.200100
A_21_P0003758	2.23374	1.15946	2.23374	up	lnc-ARSJ-1	lnc-ARSJ-1:3	FALSE	LNCipedia lincRNA (lnc-ARSJ-1), lincRNA [lnc-ARSJ-1:3]			115256149	chr4	115256090	-	hs|4q26		chr4:115256149-115256090		Hs.85989
A_24_P333494	2.2336	1.15937	2.2336	up	FBXO42	F-box protein 42	FALSE	Homo sapiens F-box protein 42 (FBXO42), mRNA [NM_018994]	54455		16577198	chr1	16577139	-	hs|1p36.13	NM_018994	chr1:16577198-16577139	NM_018994	Hs.522384
A_33_P3336686	2.23334	1.1592	2.23334	up	CLIC3	chloride intracellular channel 3	FALSE	Homo sapiens chloride intracellular channel 3 (CLIC3), mRNA [NM_004669]	9022	GO:0005515|GO:0007165|GO:0006821|GO:0005737|GO:0005244|GO:0034707|GO:0034765|GO:0005634|GO:0005254|GO:0070062	139889119	chr9	139889060	-	hs|9q34.3	NM_004669	chr9:139889119-139889060	NM_004669	Hs.64746
A_23_P44724	2.23231	1.15854	2.23231	up	CSRP2	cysteine and glycine-rich protein 2	FALSE	Homo sapiens cysteine and glycine-rich protein 2 (CSRP2), transcript variant 1, mRNA [NM_001321]	1466	GO:0003674|GO:0008270|GO:0007275|GO:0005634|GO:0005925|GO:0030154	77252613	chr12	77252554	-	hs|12q21.2	NM_001321	chr12:77252613-77252554	NM_001321	Hs.530904
A_24_P406060	2.23097	1.15767	2.23097	up	RNF144B	ring finger protein 144B	FALSE	Homo sapiens ring finger protein 144B (RNF144B), mRNA [NM_182757]	255488	GO:0005515|GO:0005737|GO:0004842|GO:0031966|GO:0042787|GO:0016874|GO:0006915|GO:0000151|GO:0008270|GO:0016021	18468754	chr6	18468695	+	hs|6p22.3	NM_182757	chr6:18468695-18468754	NM_182757	Hs.148741
A_23_P94204	2.23081	1.15757	2.23081	up	OXR1	oxidation resistance 1	FALSE	Homo sapiens oxidation resistance 1 (OXR1), transcript variant 2, mRNA [NM_181354]	55074	GO:0005739|GO:0003674|GO:0043524|GO:0016491|GO:0007628|GO:0005730|GO:0071447|GO:0005575|GO:0006979|GO:0055114	107763619	chr8	107763560	+	hs|8q23.1	NM_181354	chr8:107763560-107763619	NM_181354	Hs.701892
A_33_P3382924	2.23033	1.15726	2.23033	up	SPARC	secreted protein, acidic, cysteine-rich (osteonectin)	FALSE	Homo sapiens secreted protein, acidic, cysteine-rich (osteonectin) (SPARC), mRNA [NM_003118]	6678	GO:0005515|GO:0005886|GO:0030324|GO:0045471|GO:0005518|GO:0043434|GO:0033591|GO:0051591|GO:0005615|GO:0016363|GO:0005739|GO:0007507|GO:0005737|GO:0030198|GO:0071682|GO:0022604|GO:0032496|GO:0031091|GO:0031092|GO:0031093|GO:0034097|GO:0010288|GO:0048839|GO:0009986|GO:0005509|GO:0050840|GO:0030168|GO:0051384|GO:0005576|GO:0006898|GO:0005604|GO:0010595|GO:0060348|GO:0051592|GO:0007165|GO:0071363|GO:…	151041099	chr5	151041040	-	hs|5q33.1	NM_003118	chr5:151041099-151041040	NM_003118	Hs.111779
A_23_P109881	2.2298	1.15691	2.2298	up	ITIH4	inter-alpha-trypsin inhibitor heavy chain family, member 4	FALSE	Homo sapiens inter-alpha-trypsin inhibitor heavy chain family, member 4 (ITIH4), transcript variant 1, mRNA [NM_002218]	3700	GO:0010951|GO:0005515|GO:0005737|GO:0005886|GO:0004866|GO:0004867|GO:0030212|GO:0072562|GO:0005576|GO:0006953|GO:0034097|GO:0070062	52847378	chr3	52847319	-	hs|3p21.1	NM_002218	chr3:52847378-52847319	NM_002218	Hs.709406
A_19_P00321355	2.22651	1.15479	2.22651	up	LINC01237	long intergenic non-protein coding RNA 1237	FALSE	long intergenic non-protein coding RNA 1237 [Source:HGNC Symbol;Acc:HGNC:49793] [ENST00000457686]	101927289		242908479	chr2	242908420	+	hs|2q37.3		chr2:242908420-242908479
A_21_P0013793	2.2245	1.15348	2.2245	up	CROCC	ciliary rootlet coiled-coil, rootletin	FALSE	Homo sapiens ciliary rootlet coiled-coil, rootletin (CROCC), mRNA [NM_014675]	9696	GO:0005515|GO:0005813|GO:0010457|GO:0005886|GO:0033365|GO:0005814|GO:0015629|GO:0051297|GO:0005737|GO:0007049|GO:0008104|GO:0005198|GO:0035253|GO:0030030|GO:0019894|GO:0070062	17264184	chr1	17263358	+	hs|1p36.13	NM_014675	chr1:17263358-17264184	NM_014675	Hs.309403
A_33_P3287113	2.22416	1.15326	2.22416	up	UVSSA	UV-stimulated scaffold protein A	FALSE	UV-stimulated scaffold protein A [Source:HGNC Symbol;Acc:HGNC:29304] [ENST00000503548]	57654	GO:0005515|GO:0016567|GO:0006283|GO:0005694|GO:0000993|GO:0009411	1374518	chr4	1374459	+	hs|4p16.3	XM_006713899	chr4:1374459-1374518	XM_006713899
A_21_P0000617	2.22205	1.15189	2.22205	up	LIMD1-AS1	LIMD1 antisense RNA 1	FALSE	Homo sapiens LIMD1 antisense RNA 1 (LIMD1-AS1), long non-coding RNA [NR_033947]	644714		45719740	chr3	45719681	-	hs|3p21.31	NR_033947	chr3:45719740-45719681	NR_033947	Hs.712889
A_23_P4714	2.22145	1.1515	2.22145	up	MIA	melanoma inhibitory activity	FALSE	Homo sapiens melanoma inhibitory activity (MIA), transcript variant 1, mRNA [NM_006533]	8190	GO:0008283|GO:0008083|GO:0005615	41283335	chr19	41282959	+	hs|19q13.2	NM_006533	chr19:41282959-41283335	NM_006533	Hs.646364
A_33_P3419691	2.21973	1.15038	2.21973	up	GATS	GATS, stromal antigen 3 opposite strand	FALSE	Homo sapiens GATS, stromal antigen 3 opposite strand (GATS), transcript variant 2, non-coding RNA [NR_028038]	352954		99806620	chr7	99806561	-	hs|7q22.1	NR_028038	chr7:99806620-99806561	NR_028038	Hs.556063
A_21_P0003757	2.21957	1.15028	2.21957	up	lnc-ARSJ-1	lnc-ARSJ-1:6	FALSE	LNCipedia lincRNA (lnc-ARSJ-1), lincRNA [lnc-ARSJ-1:6]			115256067	chr4	115256008	-	hs|4q26		chr4:115256067-115256008		Hs.85989
A_19_P00318511	2.21624	1.14811	2.21624	up			FALSE	Homo sapiens, clone IMAGE:3960940, mRNA, partial cds. [BC014369]			227044910	chr2	227044851	-	hs|2q36.3		chr2:227044910-227044851		Hs.516739
A_33_P3277110	2.21602	1.14797	2.21602	up	SLC5A3	solute carrier family 5 (sodium/myo-inositol cotransporter), member 3	FALSE	Homo sapiens solute carrier family 5 (sodium/myo-inositol cotransporter), member 3 (SLC5A3), mRNA [NM_006933]	6526	GO:0043576|GO:0006020|GO:0005886|GO:0005887|GO:0007422|GO:0006810|GO:0016021|GO:0006814|GO:0055085|GO:0005367|GO:0015798	35478499	chr21	35478440	+	hs|21q22.11	NM_006933	chr21:35478440-35478499	NM_006933	Hs.302742
A_23_P29124	2.21289	1.14593	2.21289	up	GP1BB	glycoprotein Ib (platelet), beta polypeptide	FALSE	Homo sapiens glycoprotein Ib (platelet), beta polypeptide (GP1BB), mRNA [NM_000407]	2812	GO:0005515|GO:0005886|GO:0007596|GO:0005887|GO:0007597|GO:0030168|GO:0007155|GO:0007166|GO:0004888	19712242	chr22	19712183	+	hs|22q11.21	NM_000407	chr22:19712183-19712242	NM_000407	Hs.283743
A_21_P0010417	2.20966	1.14382	2.20966	up	lnc-SYNGR1-2	lnc-SYNGR1-2:1	FALSE	LNCipedia lincRNA (lnc-SYNGR1-2), lincRNA [lnc-SYNGR1-2:1]			39674065	chr22	39674006	+	hs|22q13.1		chr22:39674006-39674065
A_33_P3363420	2.20937	1.14363	2.20937	up	FRMD3	FERM domain containing 3	FALSE	Homo sapiens FERM domain containing 3 (FRMD3), transcript variant 1, mRNA [NM_174938]	257019	GO:0008092|GO:0005737|GO:0016021|GO:0005856|GO:0019898	85862416	chr9	85862357	-	hs|9q21.32	NM_174938	chr9:85862416-85862357	NM_174938	Hs.127535
A_33_P3240972	2.20834	1.14296	2.20834	up	GOLGA6L7P	golgin A6 family-like 7, pseudogene	FALSE	golgin A6 family-like 7, pseudogene [Source:HGNC Symbol;Acc:HGNC:37442] [ENST00000567390]	728310		29087388	chr15	29087381	-	hs|15q13.1		chr15:29087388-29087381	XM_006726562
A_21_P0000487	2.20748	1.1424	2.20748	up	SNORD94	small nucleolar RNA, C/D box 94	FALSE	Homo sapiens small nucleolar RNA, C/D box 94 (SNORD94), small nucleolar RNA [NR_004378]	692225		86363129	chr2	86363070	+	hs|2p11.2	NR_004378	chr2:86363070-86363129	NR_004378	Hs.723087
A_24_P238131	2.20503	1.1408	2.20503	up	SUSD5	sushi domain containing 5	FALSE	Homo sapiens sushi domain containing 5 (SUSD5), mRNA [NM_015551]	26032	GO:0005540|GO:0016021|GO:0007155	33192175	chr3	33192116	-	hs|3p22.3	NM_015551	chr3:33192175-33192116	NM_015551	Hs.196647
A_32_P60065	2.20457	1.1405	2.20457	up	F2RL2	coagulation factor II (thrombin) receptor-like 2	FALSE	Homo sapiens coagulation factor II (thrombin) receptor-like 2 (F2RL2), transcript variant 1, mRNA [NM_004101]	2151	GO:0005515|GO:0016324|GO:0005886|GO:0070493|GO:0015057|GO:0007596|GO:0005887|GO:0004435|GO:0008152|GO:0009611|GO:0030168|GO:0005576	75911558	chr5	75911499	-	hs|5q13.3	NM_004101	chr5:75911558-75911499	NM_004101	Hs.42502
A_23_P135742	2.20386	1.14003	2.20386	up	PERM1	PPARGC1 and ESRR induced regulator, muscle 1	FALSE	Homo sapiens PPARGC1 and ESRR induced regulator, muscle 1 (PERM1), transcript variant 1, mRNA [NM_001291366]	84808	GO:0006355|GO:0005737|GO:0014850|GO:0005634|GO:0006351	911288	chr1	911229	-	hs|1p36.33	NM_001291366	chr1:911288-911229	NM_001291366	Hs.271462
A_23_P34700	2.20046	1.1378	2.20046	up	TNNT2	troponin T type 2 (cardiac)	FALSE	Homo sapiens troponin T type 2 (cardiac) (TNNT2), transcript variant 1, mRNA [NM_000364]	7139	GO:0005861|GO:0030049|GO:0055010|GO:0008016|GO:0045214|GO:0032780|GO:0003779|GO:0032781|GO:0030017|GO:0005829|GO:0051592|GO:0030172|GO:0006937|GO:0031013|GO:0008152|GO:0005200|GO:0005865|GO:0005523|GO:0016887|GO:0055009	201332504	chr1	201332445	-	hs|1q32.1	NM_000364	chr1:201332504-201332445	NM_000364	Hs.533613
A_32_P192376	2.19887	1.13676	2.19887	up	ENPP1	ectonucleotide pyrophosphatase/phosphodiesterase 1	FALSE	Homo sapiens ectonucleotide pyrophosphatase/phosphodiesterase 1 (ENPP1), mRNA [NM_006208]	5167	GO:0005515|GO:0030308|GO:0090305|GO:0050427|GO:0005886|GO:0006200|GO:0045599|GO:0005158|GO:0004551|GO:0006767|GO:0009143|GO:0044281|GO:0006091|GO:0006796|GO:0005765|GO:0005615|GO:0042803|GO:0031953|GO:0006771|GO:0016323|GO:0030279|GO:0006955|GO:0030730|GO:0004528|GO:0046849|GO:0046325|GO:0005044|GO:0032869|GO:0030500|GO:0009986|GO:0046627|GO:0005509|GO:0050656|GO:0003676|GO:0031214|GO:0005524|GO:…	132216111	chr6	132216052	+	hs|6q23.2	NM_006208	chr6:132216052-132216111	NM_006208	Hs.527295
A_23_P64792	2.19764	1.13595	2.19764	up	KCNMB4	potassium channel subfamily M regulatory beta subunit 4	FALSE	Homo sapiens potassium channel subfamily M regulatory beta subunit 4 (KCNMB4), mRNA [NM_014505]	27345	GO:0005515|GO:0005513|GO:0005886|GO:0046928|GO:0007268|GO:0015459|GO:0019228|GO:0019229|GO:0005887|GO:0007596|GO:0008076|GO:0001508|GO:0006813|GO:0015269|GO:0071805	70824682	chr12	70824623	+	hs|12q15	NM_014505	chr12:70824623-70824682	NM_014505	Hs.525529
A_21_P0007642	2.19445	1.13386	2.19445	up	lnc-SRRM4-1	lnc-SRRM4-1:1	FALSE	HSPB8_HUMAN (Q9UJY1) Heat-shock protein beta-8 (HspB8) (Alpha crystallin C chain) (Small stress protein-like protein HSP22) (E2-induced gene 1 protein) (Protein kinase H11), partial (62%) [THC2786155]			119658735	chr12	119658676	+	hs|12q24.23		chr12:119658676-119658735
A_21_P0000077	2.1924	1.13251	2.1924	up	DZIP1L	DAZ interacting zinc finger protein 1-like	FALSE	Homo sapiens DAZ interacting zinc finger protein 1-like (DZIP1L), transcript variant 2, mRNA [NM_001170538]	199221	GO:0042384|GO:0005814|GO:0046872|GO:0036064	137811264	chr3	137807330	-	hs|3q22.3	NM_001170538	chr3:137811264-137807330	NM_001170538	Hs.351403
A_21_P0001481	2.19054	1.13128	2.19054	up	lnc-C1orf201-3	lnc-C1orf201-3:2	FALSE	LNCipedia lincRNA (lnc-C1orf201-3), lincRNA [lnc-C1orf201-3:2]			24865283	chr1	24865224	-	hs|1p36.11		chr1:24865283-24865224
A_21_P0000310	2.19017	1.13104	2.19017	up	SNORA12	small nucleolar RNA, H/ACA box 12	FALSE	Homo sapiens small nucleolar RNA, H/ACA box 12 (SNORA12), small nucleolar RNA [NR_002954]	677800		101996991	chr10	101996932	-	hs|10q24.31	NR_002954	chr10:101996991-101996932	NR_002954	Hs.662165
A_21_P0012048	2.19011	1.131	2.19011	up	LOC102723927	uncharacterized LOC102723927	FALSE	Homo sapiens uncharacterized LOC102723927 (LOC102723927), long non-coding RNA [NR_110592]	102723927		242919199	chr2	242919140	+	hs|2q37.3		chr2:242919140-242919199	NR_110592	Hs.733585
A_21_P0000238	2.18977	1.13078	2.18977	up	SNORD12C	small nucleolar RNA, C/D box 12C	FALSE	Homo sapiens small nucleolar RNA, C/D box 12C (SNORD12C), small nucleolar RNA [NR_002433]	26765		47895560	chr20	47895501	+	hs|20q13.13	NR_002433	chr20:47895501-47895560	NR_002433	Hs.722986
A_23_P204736	2.18811	1.12968	2.18811	up	GPD1	glycerol-3-phosphate dehydrogenase 1 (soluble)	FALSE	Homo sapiens glycerol-3-phosphate dehydrogenase 1 (soluble) (GPD1), transcript variant 1, mRNA [NM_005276]	2819	GO:0009331|GO:0004368|GO:0006094|GO:0004367|GO:0044281|GO:0042803|GO:0046168|GO:0005829|GO:0005739|GO:0006127|GO:0051287|GO:0071356|GO:0006116|GO:0019432|GO:0071320|GO:0045821|GO:0006644|GO:0006654|GO:0044255|GO:0070062|GO:0046474	50504684	chr12	50504625	+	hs|12q13.12	NM_005276	chr12:50504625-50504684	NM_005276	Hs.524418
A_32_P351277	2.18703	1.12897	2.18703	up	lnc-JMJD8-1	lnc-JMJD8-1:2	FALSE	Homo sapiens, clone IMAGE:3543963, mRNA. [BC004968]			728577	chr16	728518	-	hs|16p13.3	BC004968	chr16:728577-728518		Hs.121180
A_21_P0000331	2.18619	1.12842	2.18619	up	SNORA44	small nucleolar RNA, H/ACA box 44	FALSE	Homo sapiens small nucleolar RNA, H/ACA box 44 (SNORA44), small nucleolar RNA [NR_002976]	677825		28906952	chr1	28906893	-	hs|1p35.3	NR_002976	chr1:28906952-28906893	NR_002976	Hs.632377
A_33_P3331267	2.1861	1.12836	2.1861	up			FALSE	Q2M2B7_HUMAN (Q2M2B7) Sestrin 1, partial (68%) [THC2527965]			109315720	chr6	109315661	-	hs|6q21		chr6:109315720-109315661
A_33_P3238295	2.18421	1.12711	2.18421	up	FAM66C	family with sequence similarity 66, member C	FALSE	Homo sapiens family with sequence similarity 66, member C (FAM66C), long non-coding RNA [NR_026788]	440078		8353445	chr12	8353386	+	hs|12p13.31	NR_026788	chr12:8353386-8353445	NR_026788	Hs.512257
A_33_P3236340	2.18295	1.12628	2.18295	up			FALSE	Homo sapiens clone pp7683 unknown mRNA. [AF289593]			6693935	chr4	6693876	-	hs|4p16.1	AF289593	chr4:6693935-6693876		Hs.543740
A_23_P208788	2.18073	1.12481	2.18073	up	C19orf33	chromosome 19 open reading frame 33	FALSE	Homo sapiens chromosome 19 open reading frame 33 (C19orf33), mRNA [NM_033520]	64073	GO:0008150|GO:0003690|GO:0003697|GO:0005634	38795640	chr19	38795581	+	hs|19q13.2	NM_033520	chr19:38795581-38795640	NM_033520	Hs.631544
A_33_P3226212	2.1797	1.12413	2.1797	up	JAM2	junctional adhesion molecule 2	FALSE	Homo sapiens junctional adhesion molecule 2 (JAM2), transcript variant 3, mRNA [NM_001270408]	58494	GO:0005515|GO:0016337|GO:0007162|GO:0046982|GO:0005886|GO:0030198|GO:0007596|GO:0005887|GO:0005923|GO:0050900	27078397	chr21	27078338	+	hs|21q21.3	NM_001270408	chr21:27078338-27078397	NM_001270408	Hs.517227
A_32_P117354	2.1784	1.12327	2.1784	up	LIMCH1	LIM and calponin homology domains 1	FALSE	Homo sapiens LIM and calponin homology domains 1 (LIMCH1), transcript variant 1, mRNA [NM_014988]	22998	GO:0031032|GO:0008270|GO:0003779	41700784	chr4	41700725	+	hs|4p13	NM_014988	chr4:41700725-41700784	NM_014988	Hs.335163
A_23_P335239	2.17684	1.12224	2.17684	up	GAB1	GRB2-associated binding protein 1	FALSE	Homo sapiens GRB2-associated binding protein 1 (GAB1), transcript variant 1, mRNA [NM_207123]	2549	GO:0005515|GO:0008286|GO:0030334|GO:0060711|GO:0048011|GO:0008283|GO:0048015|GO:0007257|GO:0005829|GO:0007507|GO:0007173|GO:0008544|GO:0008543|GO:0045087|GO:0005070|GO:0070102|GO:0048008|GO:0004871|GO:0006979|GO:0038095	144390511	chr4	144390452	+	hs|4q31.21	NM_207123	chr4:144390452-144390511	NM_207123	Hs.80720
A_33_P3223495	2.17563	1.12143	2.17563	up			FALSE	furry homolog (Drosophila) [Source:HGNC Symbol;Acc:HGNC:20367] [ENST00000602645]			32852932	chr13	32852873	+	hs|13q13.1	BX537670	chr13:32852873-32852932
A_19_P00812502	2.17405	1.12038	2.17405	up	LOC441204	uncharacterized LOC441204	FALSE	Homo sapiens uncharacterized LOC441204 (LOC441204), long non-coding RNA [NR_015364]	441204		26533768	chr7	26533709	+	hs|7p15.2		chr7:26533709-26533768	NR_015364	Hs.587432
A_19_P00318280	2.17336	1.11993	2.17336	up	LOC100506860	uncharacterized LOC100506860	FALSE	Homo sapiens uncharacterized LOC100506860 (LOC100506860), long non-coding RNA [NR_109780]	100506860		130598384	chr7	130598325	+	hs|7q32.3	NR_109780	chr7:130598325-130598384	NR_109780	Hs.635013
A_24_P321525	2.17192	1.11897	2.17192	up	RERG	RAS-like, estrogen-regulated, growth inhibitor	FALSE	Homo sapiens RAS-like, estrogen-regulated, growth inhibitor (RERG), transcript variant 1, mRNA [NM_032918]	85004	GO:0006184|GO:0030308|GO:0008285|GO:0016020|GO:0007264|GO:0030331|GO:0003924|GO:0005634|GO:0009725|GO:0019003|GO:0005525|GO:0005829	15260970	chr12	15260911	-	hs|12p12.3	NM_032918	chr12:15260970-15260911	NM_032918	Hs.199487
A_33_P3236046	2.17181	1.1189	2.17181	up			FALSE	Homo sapiens cDNA FLJ26766 fis, clone PRS02790. [AK130276]			202519138	chr1	202519079	+	hs|1q32.1	AK130276	chr1:202519079-202519138		Hs.727991
A_23_P427148	2.17141	1.11863	2.17141	up	PROCA1	protein interacting with cyclin A1	FALSE	Homo sapiens protein interacting with cyclin A1 (PROCA1), mRNA [NM_152465]	147011	GO:0016042|GO:0005509|GO:0004623	27030606	chr17	27030547	-	hs|17q11.2	NM_152465	chr17:27030606-27030547	NM_152465	Hs.207471
A_23_P108932	2.1712	1.11849	2.1712	up	RPL23AP32	ribosomal protein L23a pseudogene 32	FALSE	Homo sapiens ribosomal protein L23a pseudogene 32 (RPL23AP32), non-coding RNA [NR_002229]	56969		54756427	chr2	54756368	+	hs|2p16.2	NR_002229	chr2:54756368-54756427	NR_002229	Hs.657366
A_33_P3276142	2.17118	1.11848	2.17118	up	DNM1P46	DNM1 pseudogene 46	FALSE	Homo sapiens DNM1 pseudogene 46 (DNM1P46), non-coding RNA [NR_003260]	196968	GO:0072583|GO:0008152|GO:0003924	100340038	chr15	100339979	-	hs|15q26.3	NR_003260	chr15:100340038-100339979	NR_003260	Hs.567763
A_23_P32404	2.17105	1.11839	2.17105	up	ISG20	interferon stimulated exonuclease gene 20kDa	FALSE	Homo sapiens interferon stimulated exonuclease gene 20kDa (ISG20), transcript variant 1, mRNA [NM_002201]	3669	GO:0030619|GO:0015030|GO:0008283|GO:0008310|GO:0006364|GO:0019221|GO:0005730|GO:0034511|GO:0030620|GO:0005634|GO:0008859|GO:0009615|GO:0046872|GO:0006401|GO:0051607|GO:0004527|GO:0005737|GO:0060337|GO:0000175|GO:0016605|GO:0005654|GO:0000738|GO:0045071	89198843	chr15	89198784	+	hs|15q26.1	NM_002201	chr15:89198784-89198843	NM_002201	Hs.459265
A_21_P0000003	2.17022	1.11784	2.17022	up	PRR4	proline rich 4 (lacrimal)	FALSE	Homo sapiens proline rich 4 (lacrimal) (PRR4), transcript variant 2, mRNA [NM_007244]	11272	GO:0001895|GO:0007601|GO:0005615	10998527	chr12	10998468	-	hs|12p13.2	NM_007244	chr12:10998527-10998468	NM_007244	Hs.732031
A_33_P3373765	2.16978	1.11755	2.16978	up	DRD4	dopamine receptor D4	FALSE	Homo sapiens dopamine receptor D4 (DRD4), mRNA [NM_000797]	1815	GO:0005515|GO:0032417|GO:0060041|GO:0060406|GO:0015459|GO:0009648|GO:0042802|GO:0042596|GO:0051586|GO:0043025|GO:0001662|GO:0005938|GO:0050848|GO:2000463|GO:0007614|GO:0035240|GO:0046928|GO:0007212|GO:0048545|GO:0060080|GO:0005887|GO:0035176|GO:0001591|GO:0050709|GO:0007623|GO:0034776|GO:0008344|GO:0017124|GO:0005886|GO:0030818|GO:0048148|GO:0007195|GO:0007194|GO:0042053|GO:0000187|GO:0042417|GO:…	640703	chr11	640644	+	hs|11p15.5	NM_000797	chr11:640644-640703	NM_000797	Hs.99922
A_33_P3627001	2.16705	1.11573	2.16705	up	PEBP4	phosphatidylethanolamine-binding protein 4	FALSE	Homo sapiens phosphatidylethanolamine-binding protein 4 (PEBP4), mRNA [NM_144962]	157310	GO:0005515|GO:0005764|GO:0070062	22570843	chr8	22570784	-	hs|8p21.3	NM_144962	chr8:22570843-22570784	NM_144962	Hs.491242
A_21_P0007464	2.16581	1.11491	2.16581	up			FALSE	Metastasis-associated lung adenocarcinoma transcript 1 [Source:UniProtKB/Swiss-Prot;Acc:Q9UHZ2] [ENST00000625158]			65269831	chr11	65269772	-	hs|11q13.1		chr11:65269831-65269772		Hs.621695
A_23_P162355	2.16563	1.11479	2.16563	up	HOXC5	homeobox C5	FALSE	Homo sapiens homeobox C5 (HOXC5), transcript variant 1, mRNA [NM_018953]	3222	GO:0043565|GO:0030054|GO:0003700|GO:0006357|GO:0048706|GO:0005654|GO:0009952|GO:0006351	54428167	chr12	54428108	+	hs|12q13.13	NM_018953	chr12:54428108-54428167	NM_018953	Hs.549040
A_33_P3218832	2.16281	1.11291	2.16281	up	RIMS1	regulating synaptic membrane exocytosis 1	FALSE	Homo sapiens regulating synaptic membrane exocytosis 1 (RIMS1), transcript variant 1, mRNA [NM_014989]	22999	GO:0005515|GO:0030054|GO:0005886|GO:0048791|GO:0007268|GO:0006886|GO:0007269|GO:0046872|GO:0005829|GO:0045055|GO:0005083|GO:0017156|GO:0048169|GO:0061025|GO:0097151|GO:0048786|GO:0017137|GO:2000463|GO:0046928|GO:0016079|GO:0014047|GO:0046903|GO:0044325|GO:0010628|GO:0042734|GO:0050790|GO:0006461|GO:0007601|GO:0050896	73112480	chr6	73112421	+	hs|6q13	NM_014989	chr6:73112421-73112480	NM_014989	Hs.485729
A_19_P00322080	2.1626	1.11277	2.1626	up	LOC101927151	uncharacterized LOC101927151	FALSE	Homo sapiens uncharacterized LOC101927151 (LOC101927151), transcript variant 1, long non-coding RNA [NR_110687]	101927151		28288920	chr19	28288861	+	hs|19q11	NR_110687	chr19:28288861-28288920	NR_110687
A_33_P3388618	2.16236	1.11261	2.16236	up	TNK1	tyrosine kinase, non-receptor, 1	FALSE	Homo sapiens tyrosine kinase, non-receptor, 1 (TNK1), transcript variant 1, mRNA [NM_001251902]	8711	GO:0005515|GO:0030308|GO:0051427|GO:0005524|GO:0030154|GO:0031234|GO:0005829|GO:0046580|GO:0005737|GO:0046777|GO:0016020|GO:0016477|GO:0045087|GO:0042127|GO:0006468|GO:0004713|GO:0004871|GO:0038083|GO:0004715|GO:0007169	7293056	chr17	7292997	+	hs|17p13.1	NM_001251902	chr17:7292997-7293056	NM_001251902	Hs.203420
A_21_P0003995	2.15964	1.11079	2.15964	up			FALSE	DB004733 TBAES2 Homo sapiens cDNA clone TBAES2007570 5', mRNA sequence [DB004733]			44765846	chr5	44765787	+	hs|5p12		chr5:44765787-44765846		Hs.586211
A_33_P3228872	2.15855	1.11006	2.15855	up	R3HCC1L	R3H domain and coiled-coil containing 1-like	FALSE	Homo sapiens R3H domain and coiled-coil containing 1-like (R3HCC1L), transcript variant 1, mRNA [NM_001256619]	27291	GO:0000166|GO:0035145	100004106	chr10	100004047	+	hs|10q24.2	NM_001256619	chr10:100004047-100004106	NM_001256619	Hs.419800
A_23_P85534	2.15761	1.10944	2.15761	up	GPR52	G protein-coupled receptor 52	FALSE	Homo sapiens G protein-coupled receptor 52 (GPR52), mRNA [NM_005684]	9293	GO:0007186|GO:0005887|GO:0004930	174418003	chr1	174417944	+	hs|1q25.1	NM_005684	chr1:174417944-174418003	NM_005684	Hs.673850
A_23_P169978	2.15731	1.10923	2.15731	up	ZNF608	zinc finger protein 608	FALSE	Homo sapiens zinc finger protein 608 (ZNF608), mRNA [NM_020747]	57507	GO:0046872	123973545	chr5	123973486	-	hs|5q23.2	NM_020747	chr5:123973545-123973486	NM_020747	Hs.266616
A_21_P0001752	2.15721	1.10917	2.15721	up	lnc-FAIM3-1	lnc-FAIM3-1:1	FALSE	LNCipedia lincRNA (lnc-FAIM3-1), lincRNA [lnc-FAIM3-1:1]			207096931	chr1	207096872	-	hs|1q32.1		chr1:207096931-207096872
A_23_P25194	2.15701	1.10903	2.15701	up	HRK	harakiri, BCL2 interacting protein	FALSE	Homo sapiens harakiri, BCL2 interacting protein (HRK), transcript variant 1, mRNA [NM_003806]	8739	GO:0032464|GO:0005739|GO:0005515|GO:0043065|GO:0090200|GO:0006915|GO:0016021	117299112	chr12	117299053	-	hs|12q24.22	NM_003806	chr12:117299112-117299053	NM_003806	Hs.87247
A_19_P00321917	2.15495	1.10766	2.15495	up	TSIX	TSIX transcript, XIST antisense RNA	FALSE	Homo sapiens TSIX transcript, XIST antisense RNA (TSIX), antisense RNA [NR_003255]	9383		73043074	chrX	73043015	+	hs|Xq13.2		chrX:73043015-73043074	NR_003255
A_33_P3237634	2.15363	1.10677	2.15363	up	TSC22D3	TSC22 domain family, member 3	FALSE	Homo sapiens TSC22 domain family, member 3 (TSC22D3), transcript variant 2, mRNA [NM_004089]	1831	GO:0007589|GO:0006355|GO:0034220|GO:0003700|GO:0070236|GO:0043426|GO:0006970|GO:0005634|GO:0000122|GO:0048642|GO:0055085|GO:0005829	106956545	chrX	106956486	-	hs|Xq22.3	NM_004089	chrX:106956545-106956486	NM_004089	Hs.522074
A_21_P0010997	2.15233	1.1059	2.15233	up	LOC283140	uncharacterized LOC283140	FALSE		283140		112162424	chr11	112162365	+	hs|11q23.1	XM_006709955	chr11:112162365-112162424	XM_006709955	Hs.503862
A_21_P0013587	2.15214	1.10577	2.15214	up	XLOC_l2_014835		FALSE	BROAD Institute lincRNA (XLOC_l2_014835), lincRNA [TCONS_l2_00028817]			70164886	chr9	70093024	+	hs|9q21.11		chr9:70093024-70164886
A_21_P0014793	2.15023	1.10449	2.15023	up	OXR1	oxidation resistance 1	FALSE	Homo sapiens oxidation resistance 1 (OXR1), transcript variant 4, mRNA [NM_001198533]	55074	GO:0005739|GO:0003674|GO:0043524|GO:0016491|GO:0007628|GO:0005730|GO:0071447|GO:0005575|GO:0006979|GO:0055114	107763118	chr8	107763059	+	hs|8q23.1	NM_001198533	chr8:107763059-107763118	NM_001198533	Hs.701892
A_21_P0006782	2.14971	1.10414	2.14971	up	lnc-MYOF-1	lnc-MYOF-1:1	FALSE	LNCipedia lincRNA (lnc-MYOF-1), lincRNA [lnc-MYOF-1:1]			94819502	chr10	94819443	-	hs|10q23.33		chr10:94819502-94819443
A_33_P3327491	2.148	1.103	2.148	up			FALSE				19478988	chr19	19478929	+	hs|19p13.11		chr19:019478929-019478988
A_33_P3284453	2.14783	1.10288	2.14783	up	SOGA3	SOGA family member 3	FALSE	Homo sapiens SOGA family member 3 (SOGA3), mRNA [NM_001012279]	387104	GO:0010506|GO:0016021|GO:0005615	127771389	chr6	127771330	-	hs|6q22.33	NM_001012279	chr6:127771389-127771330	NM_001012279	Hs.319247
A_23_P101380	2.14493	1.10093	2.14493	up	B3GNT8	UDP-GlcNAc:betaGal beta-1,3-N-acetylglucosaminyltransferase 8	FALSE	Homo sapiens UDP-GlcNAc:betaGal beta-1,3-N-acetylglucosaminyltransferase 8 (B3GNT8), mRNA [NM_198540]	374907	GO:0006493|GO:0000139|GO:0030311|GO:0016262|GO:0016266|GO:0016021|GO:0044267|GO:0008378|GO:0070062|GO:0043687	41931342	chr19	41931283	-	hs|19q13.2	NM_198540	chr19:41931342-41931283	NM_198540	Hs.441681
A_33_P3380582	2.14322	1.09978	2.14322	up	MGAT4EP	MGAT4 family, member E, pseudogene	FALSE	Homo sapiens MGAT4 family, member E, pseudogene (MGAT4EP), non-coding RNA [NR_038135]	641515		202795439	chr1	202795380	+	hs|1q32.1		chr1:202795380-202795439	NR_038135	Hs.23459
A_24_P945283	2.14175	1.09879	2.14175	up	DLG3	discs, large homolog 3 (Drosophila)	FALSE	Homo sapiens discs, large homolog 3 (Drosophila) (DLG3), transcript variant 1, mRNA [NM_021120]	1741	GO:0005515|GO:0001736|GO:0008328|GO:0008285|GO:0005886|GO:0097120|GO:0007268|GO:0005615|GO:0030426|GO:0016323|GO:0005737|GO:0043198|GO:0007411|GO:0045211|GO:0010923|GO:0032281|GO:0043025|GO:0031625|GO:0019902|GO:0019903|GO:0004385|GO:0014069|GO:0008022|GO:0030165|GO:0045197|GO:0007399|GO:0035255|GO:0046939|GO:0043113|GO:0005923	69725313	chrX	69725254	+	hs|Xq13.1	NM_021120	chrX:69725254-69725313	NM_021120	Hs.721586
A_33_P3406706	2.14167	1.09874	2.14167	up	EXOG	endo/exonuclease (5'-3'), endonuclease G-like	FALSE	Homo sapiens endo/exonuclease (5'-3'), endonuclease G-like (EXOG), transcript variant 1, mRNA [NM_005107]	9941	GO:0005739|GO:0008150|GO:0004519|GO:0005743|GO:0005575|GO:0003676|GO:0000737|GO:0046872	38567122	chr3	38567063	+	hs|3p22.2	NM_005107	chr3:38567063-38567122	NM_005107	Hs.517897
A_33_P3225760	2.14107	1.09833	2.14107	up	PCDH18	protocadherin 18	FALSE	Homo sapiens protocadherin 18 (PCDH18), transcript variant 2, mRNA [NM_001300828]	54510	GO:0005886|GO:0007420|GO:0005509|GO:0016021|GO:0007156	138453085	chr4	138453026	-	hs|4q28.3	NM_001300828	chr4:138453085-138453026	NM_001300828	Hs.591691
A_24_P71700	2.13951	1.09728	2.13951	up	ZBTB47	zinc finger and BTB domain containing 47	FALSE	Homo sapiens zinc finger and BTB domain containing 47 (ZBTB47), mRNA [NM_145166]	92999	GO:0006355|GO:0005634|GO:0003677|GO:0046872|GO:0006351	42708992	chr3	42708933	+	hs|3p22.1	NM_145166	chr3:42708933-42708992	NM_145166	Hs.409561
A_21_P0014702	2.13356	1.09326	2.13356	up	LOC102724791	uncharacterized LOC102724791	FALSE	PREDICTED: Homo sapiens uncharacterized LOC102724791 (LOC102724791), ncRNA [XR_426874]	102724791		180918888	chr1	180918829	-	hs|1q25.3	XR_426874	chr1:180918888-180918829	XR_426874
A_23_P321354	2.13127	1.09171	2.13127	up	TMEM71	transmembrane protein 71	FALSE	Homo sapiens transmembrane protein 71 (TMEM71), transcript variant 1, mRNA [NM_144649]	137835	GO:0016021	133722596	chr8	133722537	-	hs|8q24.22	NM_144649	chr8:133722596-133722537	NM_144649	Hs.293842
A_33_P3331831	2.13121	1.09167	2.13121	up			FALSE	PREDICTED: Homo sapiens collagen alpha-1(II) chain-like (LOC101928841), transcript variant X2, mRNA [XM_005275740]			114054848	chr13	114054789	-	hs|13q34	XM_005275740	chr13:114054848-114054789	XM_005275740	Hs.646609
A_32_P114003	2.13079	1.09139	2.13079	up	ZFHX4-AS1	ZFHX4 antisense RNA 1	FALSE	Homo sapiens ZFHX4 antisense RNA 1 (ZFHX4-AS1), long non-coding RNA [NR_024360]	100192378		77523448	chr8	77523389	-	hs|8q21.11	NR_024360	chr8:77523448-77523389	NR_024360	Hs.596420
A_21_P0004765	2.13005	1.09089	2.13005	up			FALSE				89008730	chr6	89008671	-	hs|6q15		chr6:89008730-89008671		Hs.553962
A_33_P3413463	2.13002	1.09086	2.13002	up	BRF1	BRF1, RNA polymerase III transcription initiation factor 90 kDa subunit	FALSE	Homo sapiens BRF1, RNA polymerase III transcription initiation factor 90 kDa subunit (BRF1), transcript variant 1, mRNA [NM_001519]	2972	GO:0043488|GO:0010467|GO:0009304|GO:0006355|GO:0000126|GO:0009303|GO:0017025|GO:0008270|GO:0005654|GO:0006384|GO:0006383	105675687	chr14	105675628	-	hs|14q32.33	NM_001519	chr14:105675687-105675628	NM_001519	Hs.424484
A_23_P171237	2.12765	1.08926	2.12765	up	ACRC	acidic repeat containing	FALSE	Homo sapiens acidic repeat containing (ACRC), mRNA [NM_052957]	93953	GO:0005634	70833350	chrX	70833291	+	hs|Xq13.1	NM_052957	chrX:70833291-70833350	NM_052957	Hs.135167
A_23_P120594	2.12375	1.08662	2.12375	up	ACSS1	acyl-CoA synthetase short-chain family member 1	FALSE	Homo sapiens acyl-CoA synthetase short-chain family member 1 (ACSS1), transcript variant 1, mRNA [NM_032501]	84532	GO:0005515|GO:0006805|GO:0016208|GO:0019542|GO:0006069|GO:0005759|GO:0019427|GO:0019413|GO:0044281|GO:0003987|GO:0006085|GO:0005524	24987088	chr20	24987029	-	hs|20p11.21	NM_032501	chr20:24987088-24987029	NM_032501	Hs.529353
A_21_P0014938	2.12237	1.08567	2.12237	up			FALSE				151042594	chr5	151042535	+	hs|5q33.1		chr5:151042535-151042594
A_21_P0006268	2.12221	1.08557	2.12221	up	lnc-FAM75A6-1	lnc-FAM75A6-1:1	FALSE	LNCipedia lincRNA (lnc-FAM75A6-1), lincRNA [lnc-FAM75A6-1:1]			44136730	chr9	44136671	-	hs|9p11.2		chr9:44136730-44136671
A_23_P64990	2.12083	1.08463	2.12083	up	RAD52	RAD52 homolog (S. cerevisiae)	FALSE	Homo sapiens RAD52 homolog (S. cerevisiae) (RAD52), transcript variant 1, mRNA [NM_134424]	5893	GO:0005515|GO:0006281|GO:0000724|GO:0000730|GO:0006310|GO:0005654|GO:0005634|GO:0003677|GO:0042802|GO:0006302	1022227	chr12	1022168	-	hs|12p13.33	NM_134424	chr12:1022227-1022168	NM_134424	Hs.410355
A_33_P3395403	2.11955	1.08376	2.11955	up	LOC100996724	phosphodiesterase 4D interacting protein-like	FALSE	PREDICTED: Homo sapiens myomegalin-like (LOC100996724), transcript variant X8, mRNA [XM_006710081]	100996724		144921882	chr1	144921823	-	hs|1q21.1	XM_006710081	chr1:144921882-144921823	XM_006710081
A_21_P0005855	2.11497	1.08064	2.11497	up	lnc-RP11-664D7.4.1-3	lnc-RP11-664D7.4.1-3:2	FALSE	LNCipedia lincRNA (lnc-RP11-664D7.4.1-3), lincRNA [lnc-RP11-664D7.4.1-3:2]			69972956	chr8	69972897	-	hs|8q13.2		chr8:69972956-69972897
A_23_P66637	2.11426	1.08015	2.11426	up	SGCA	sarcoglycan, alpha (50kDa dystrophin-associated glycoprotein)	FALSE	Homo sapiens sarcoglycan, alpha (50kDa dystrophin-associated glycoprotein) (SGCA), transcript variant 1, mRNA [NM_000023]	6442	GO:0042383|GO:0005737|GO:0007517|GO:0006936|GO:0016010|GO:0005911|GO:0016012|GO:0005509|GO:0045121|GO:0016021|GO:0005856	48253286	chr17	48253227	+	hs|17q21.33	NM_000023	chr17:48253227-48253286	NM_000023	Hs.463412
A_33_P3323188	2.11415	1.08007	2.11415	up	LOC728743	zinc finger protein pseudogene	FALSE	Homo sapiens zinc finger protein pseudogene (LOC728743), non-coding RNA [NR_027237]	728743		150109553	chr7	150109494	+	hs|7q36.1		chr7:150109494-150109553	NR_027237	Hs.650365
A_23_P320159	2.11092	1.07787	2.11092	up	TCEANC	transcription elongation factor A (SII) N-terminal and central domain containing	FALSE	Homo sapiens transcription elongation factor A (SII) N-terminal and central domain containing (TCEANC), transcript variant 2, mRNA [NM_001297563]	170082	GO:0006357|GO:0032784|GO:0005634|GO:0003677|GO:0006351	13682853	chrX	13682794	+	hs|Xp22.2	NM_001297563	chrX:13682794-13682853	NM_001297563	Hs.222855
A_33_P3210069	2.1108	1.07779	2.1108	up			FALSE				33573809	chr16	33573750	+	hs|16p11.2		chr16:033573750-033573809
A_33_P3365596	2.10972	1.07705	2.10972	up	NAPB	N-ethylmaleimide-sensitive factor attachment protein, beta	FALSE	Homo sapiens N-ethylmaleimide-sensitive factor attachment protein, beta (NAPB), transcript variant 1, mRNA [NM_001283018]	63908	GO:0035494|GO:0019905|GO:0005483|GO:0005774|GO:0031201|GO:0061025|GO:0006886|GO:0070062	23355225	chr20	23355166	-	hs|20p11.21	NM_001283018	chr20:23355225-23355166	NM_001283018	Hs.269471
A_21_P0004868	2.10851	1.07622	2.10851	up	lnc-HIST1H2AI-2	lnc-HIST1H2AI-2:1	FALSE	LNCipedia lincRNA (lnc-HIST1H2AI-2), lincRNA [lnc-HIST1H2AI-2:1]			27680876	chr6	27680817	+	hs|6p22.1		chr6:27680817-27680876
A_23_P97700	2.10343	1.07274	2.10343	up	TXNIP	thioredoxin interacting protein	FALSE	Homo sapiens thioredoxin interacting protein (TXNIP), mRNA [NM_006472]	10628	GO:0005515|GO:0042542|GO:0005634|GO:0006606|GO:0035872|GO:0005829|GO:0005758|GO:0005737|GO:0042127|GO:0051782|GO:0032355|GO:0031625|GO:0004857|GO:0043065|GO:0042493|GO:0000122|GO:0043086|GO:0006351|GO:0009749|GO:0009612|GO:0051592|GO:0007049|GO:0030216|GO:0045087|GO:0032570|GO:0071228|GO:0048008	145442506	chr1	145442447	+	hs|1q21.1	NM_006472	chr1:145442447-145442506	NM_006472	Hs.709057
A_21_P0014786	2.10127	1.07126	2.10127	up	LOC100507663	uncharacterized LOC100507663	FALSE	Homo sapiens cDNA FLJ26385 fis, clone HRT07145. [AK129895]	100507663		31310130	chr10	31310071	-	hs|10p11.22	AK129895	chr10:31310130-31310071		Hs.663402
A_33_P3226060	2.10114	1.07117	2.10114	up	TMEM178B	transmembrane protein 178B	FALSE	Homo sapiens transmembrane protein 178B (TMEM178B), mRNA [NM_001195278]	100507421	GO:0016021	141170586	chr7	141170527	+	hs|7q34		chr7:141170527-141170586	NM_001195278	Hs.283851
A_24_P128442	2.09817	1.06913	2.09817	up	TBX15	T-box 15	FALSE	Homo sapiens T-box 15 (TBX15), mRNA [NM_152380]	6913	GO:0000976|GO:0003700|GO:0046982|GO:0001106|GO:0070722|GO:0000122|GO:0048701|GO:0042803|GO:0006351	119425783	chr1	119425724	-	hs|1p12	NM_152380	chr1:119425783-119425724	NM_152380	Hs.146196
A_21_P0009285	2.09813	1.0691	2.09813	up	lnc-C1QTNF1-1	lnc-C1QTNF1-1:1	FALSE	LNCipedia lincRNA (lnc-C1QTNF1-1), lincRNA [lnc-C1QTNF1-1:1]			76987472	chr17	76987413	+	hs|17q25.3		chr17:76987413-76987472
A_33_P3210423	2.09809	1.06908	2.09809	up	MED1	mediator complex subunit 1	FALSE	Homo sapiens mediator complex subunit 1 (MED1), mRNA [NM_004774]	5469	GO:0005515|GO:0010839|GO:0010467|GO:0006367|GO:0033160|GO:0006702|GO:0000981|GO:0045618|GO:0032993|GO:0042809|GO:0045444|GO:0042789|GO:0006590|GO:0000785|GO:0044255|GO:0003712|GO:0003406|GO:0016922|GO:0001104|GO:0003713|GO:0030331|GO:0001892|GO:0001047|GO:0000122|GO:0000978|GO:0031490|GO:0001889|GO:0035855|GO:0007420|GO:0016592|GO:0005654|GO:0033148|GO:0008134|GO:0031100|GO:0035257|GO:0035357|GO:…	37571339	chr17	37571280	-	hs|17q12	NM_004774	chr17:37571339-37571280	NM_004774	Hs.643754
A_23_P416751	2.09624	1.06781	2.09624	up	ZNF610	zinc finger protein 610	FALSE	Homo sapiens zinc finger protein 610 (ZNF610), transcript variant 3, mRNA [NM_173530]	162963	GO:0006355|GO:0005634|GO:0003677|GO:0046872|GO:0006351	52870080	chr19	52870021	+	hs|19q13.41	NM_173530	chr19:52870021-52870080	NM_173530	Hs.147025
A_21_P0012313	2.09521	1.06709	2.09521	up	PRODH	proline dehydrogenase (oxidase) 1	FALSE	proline dehydrogenase (oxidase) 1 [Source:HGNC Symbol;Acc:HGNC:9453] [ENST00000609229]	5625	GO:0071949|GO:0034641|GO:0019470|GO:0006560|GO:0005759|GO:0010133|GO:0008631|GO:0006562|GO:0005743|GO:0004657|GO:0044281|GO:0055114	18902109	chr22	18902050	-	hs|22q11.21		chr22:18902109-18902050		Hs.613849
A_23_P215048	2.09436	1.06651	2.09436	up	KIAA0408	KIAA0408	FALSE	Homo sapiens KIAA0408 (KIAA0408), mRNA [NM_014702]	9729	GO:0005515	127764999	chr6	127764940	-	hs|6q22.33	NM_014702	chr6:127764999-127764940	NM_014702	Hs.319247
A_21_P0000275	2.09431	1.06647	2.09431	up	SNORD96A	small nucleolar RNA, C/D box 96A	FALSE	Homo sapiens small nucleolar RNA, C/D box 96A (SNORD96A), small nucleolar RNA [NR_002592]	619571		180668877	chr5	180668818	-	hs|5q35.3	NR_002592	chr5:180668877-180668818	NR_002592
A_23_P168019	2.09399	1.06625	2.09399	up	ZKSCAN3	zinc finger with KRAB and SCAN domains 3	FALSE	Homo sapiens zinc finger with KRAB and SCAN domains 3 (ZKSCAN3), transcript variant 2, mRNA [NM_024493]	80317	GO:0003700|GO:0006914|GO:0005634|GO:0000122|GO:0000978|GO:0003677|GO:0046872|GO:0006351|GO:0043565|GO:0001078|GO:0005737|GO:0003682|GO:0010507|GO:0045893|GO:2000773|GO:0045892|GO:0007040	28334029	chr6	28333970	+	hs|6p22.1	NM_024493	chr6:28333970-28334029	NM_024493	Hs.380930
A_21_P0010599	2.09392	1.06621	2.09392	up	XLOC_l2_000791		FALSE	BROAD Institute lincRNA (XLOC_l2_000791), lincRNA [TCONS_l2_00001041]			16944434	chr1	16944375	-	hs|1p36.13		chr1:16944434-16944375
A_21_P0014747	2.09093	1.06415	2.09093	up	LOC101927895	uncharacterized LOC101927895	FALSE	PREDICTED: Homo sapiens uncharacterized LOC101927895 (LOC101927895), transcript variant X1, ncRNA [XR_241220]	101927895		19567178	chr1	19567119	+	hs|1p36.13	XR_241220	chr1:19567119-19567178	XR_241220
A_19_P00810009	2.09063	1.06394	2.09063	up	lnc-SNURF-1	lnc-SNURF-1:1	FALSE	Homo sapiens clone DKFZp762N022 mRNA, complete sequence. [AF319524]			25245482	chr15	25245423	+	hs|15q11.2	AF319524	chr15:25245423-25245482		Hs.728856
A_23_P160618	2.09063	1.06394	2.09063	up	SH2D2A	SH2 domain containing 2A	FALSE	Homo sapiens SH2 domain containing 2A (SH2D2A), transcript variant 2, mRNA [NM_003975]	9047	GO:0005515|GO:0048010|GO:0007165|GO:0017124|GO:0005737|GO:0008283|GO:0005070|GO:0009967|GO:0001525|GO:0030154|GO:0005829	156776243	chr1	156776184	-	hs|1q23.1	NM_003975	chr1:156776243-156776184	NM_003975	Hs.103527
A_33_P3379391	2.0898	1.06336	2.0898	up	H2AFJ	H2A histone family, member J	FALSE	Homo sapiens H2A histone family, member J (H2AFJ), transcript variant 1, mRNA [NM_177925]	55766	GO:0008150|GO:0003674|GO:0046982|GO:0005634|GO:0000786|GO:0003677|GO:0070062	14928345	chr12	14928286	+	hs|12p12.3	NM_177925	chr12:14928286-14928345	NM_177925	Hs.524280
A_24_P179183	2.08786	1.06202	2.08786	up	ANKRD12	ankyrin repeat domain 12	FALSE	Homo sapiens ankyrin repeat domain 12 (ANKRD12), transcript variant 1, mRNA [NM_015208]	23253	GO:0005737|GO:0005654	9254658	chr18	9254599	+	hs|18p11.22	NM_015208	chr18:9254599-9254658	NM_015208	Hs.464585
A_23_P156708	2.08732	1.06165	2.08732	up	TNXB	tenascin XB	FALSE	Homo sapiens tenascin XB (TNXB), transcript variant XB-S, mRNA [NM_032470]	7148	GO:0030036|GO:0005518|GO:0005578|GO:0005583|GO:0005615|GO:0031012|GO:0005622|GO:0016337|GO:0005178|GO:0007160|GO:0030199|GO:0032963|GO:0006631|GO:0006641|GO:0043506|GO:0043206|GO:0007155|GO:0008201|GO:0070062|GO:0048251	32009022	chr6	32008964	-	hs|6p21.33	NM_032470	chr6:32009022-32008964	NM_032470	Hs.485104
A_32_P394951	2.08619	1.06087	2.08619	up	NTN5	netrin 5	FALSE	netrin 5 [Source:HGNC Symbol;Acc:HGNC:25208] [ENST00000270235]	126147	GO:0005576	49164903	chr19	49164844	-	hs|19q13.33	XM_006723011	chr19:49164903-49164844	XM_006723011	Hs.326217
A_24_P555170	2.08619	1.06087	2.08619	up	UBE2Q2L	ubiquitin-conjugating enzyme E2Q family member 2-like	FALSE	Homo sapiens ubiquitin-conjugating enzyme E2Q family member 2-like (UBE2Q2L), mRNA [NM_001243531]	100505679		84850866	chr15	84850807	+	hs|15q25.2	NM_001243531	chr15:84850807-84850866	NM_001243531	Hs.726826
A_23_P160004	2.08608	1.0608	2.08608	up	UTY	ubiquitously transcribed tetratricopeptide repeat containing, Y-linked	FALSE	Homo sapiens ubiquitously transcribed tetratricopeptide repeat containing, Y-linked (UTY), transcript variant 1, mRNA [NM_182660]	7404	GO:0010468|GO:0071557|GO:0051213|GO:0005634|GO:0046872|GO:0071558|GO:0055114	15436495	chrY	15435596	-	hs|Yq11.221	NM_182660	chrY:15436495-15435596	NM_182660	Hs.115277
A_23_P424734	2.08573	1.06055	2.08573	up	EXOC3L1	exocyst complex component 3-like 1	FALSE	Homo sapiens exocyst complex component 3-like 1 (EXOC3L1), mRNA [NM_178516]	283849	GO:0030133|GO:0003674|GO:0000145|GO:0051601|GO:0000149|GO:0030141|GO:0030072|GO:0006887	67218599	chr16	67218459	-	hs|16q22.1	NM_178516	chr16:67218599-67218459	NM_178516	Hs.647356
A_33_P3286349	2.08566	1.06051	2.08566	up	DNAAF3	dynein, axonemal, assembly factor 3	FALSE	Homo sapiens dynein, axonemal, assembly factor 3 (DNAAF3), transcript variant 4, mRNA [NM_001256716]	352909	GO:0044458|GO:0005737|GO:0070286	55670224	chr19	55670165	-	hs|19q13.42	NM_001256716	chr19:55670224-55670165	NM_001256716	Hs.351582
A_33_P3248052	2.08285	1.05856	2.08285	up	NLGN4Y	neuroligin 4, Y-linked	FALSE	Homo sapiens neuroligin 4, Y-linked (NLGN4Y), transcript variant 2, mRNA [NM_001164238]	22829	GO:0052689|GO:0005515|GO:0030054|GO:0009986|GO:0050804|GO:0045202|GO:0014069|GO:0071625|GO:0005615|GO:0007416|GO:0042043|GO:0005887|GO:0045211|GO:0008152|GO:0035176|GO:0004872|GO:0007612|GO:0050839|GO:0007158	16845396	chrY	16845337	+	hs|Yq11.221	NM_001164238	chrY:16845337-16845396	NM_001164238	Hs.439199
A_33_P3369058	2.08152	1.05764	2.08152	up	LRRK2	leucine-rich repeat kinase 2	FALSE	Homo sapiens leucine-rich repeat kinase 2 (LRRK2), mRNA [NM_198578]	120892	GO:0005515|GO:0005802|GO:0010738|GO:0005764|GO:0005615|GO:0042803|GO:0042802|GO:0022028|GO:0043068|GO:0001948|GO:0018105|GO:0000165|GO:0016301|GO:0005759|GO:0018107|GO:0043025|GO:0031398|GO:0006979|GO:0035640|GO:0034260|GO:0004708|GO:0035641|GO:0031966|GO:0005794|GO:0044325|GO:0006897|GO:0043547|GO:0006184|GO:0045121|GO:0032473|GO:0010508|GO:0032091|GO:0043005|GO:0030424|GO:0005886|GO:0005783|GO:…	40762806	chr12	40762747	+	hs|12q12	NM_198578	chr12:40762747-40762806	NM_198578	Hs.187636
A_21_P0003244	2.08057	1.05698	2.08057	up	lnc-EPHA6-1	lnc-EPHA6-1:3	FALSE	LNCipedia lincRNA (lnc-EPHA6-1), lincRNA [lnc-EPHA6-1:3]			96336779	chr3	96336720	+	hs|3q11.2		chr3:96336720-96336779
A_23_P386241	2.07816	1.05531	2.07816	up	FAM110A	family with sequence similarity 110, member A	FALSE	Homo sapiens family with sequence similarity 110, member A (FAM110A), transcript variant 3, mRNA [NM_001042353]	83541	GO:0005515|GO:0005737|GO:0000922|GO:0005815	826898	chr20	826839	+	hs|20p13	NM_001042353	chr20:826839-826898	NM_001042353	Hs.574822
A_19_P00317856	2.0754	1.05339	2.0754	up	LOC101928156	uncharacterized LOC101928156	FALSE	PREDICTED: Homo sapiens uncharacterized LOC101928156 (LOC101928156), ncRNA [XR_241404]	101928156		217385497	chr2	217385438	+	hs|2q35	XR_241404	chr2:217385438-217385497	XR_241404
A_33_P3395651	2.07531	1.05333	2.07531	up	PCDHGA5	protocadherin gamma subfamily A, 5	FALSE	Homo sapiens protocadherin gamma subfamily A, 5 (PCDHGA5), transcript variant 2, mRNA [NM_032054]	56110	GO:0005886|GO:0005509|GO:0016021|GO:0007156	140746279	chr5	140746220	+	hs|5q31.3	NM_032054	chr5:140746220-140746279	NM_032054	Hs.368160
A_33_P3337019	2.0732	1.05186	2.0732	up	LOC728975	uncharacterized LOC728975	FALSE	PREDICTED: Homo sapiens uncharacterized LOC728975 (LOC728975), misc_RNA [XR_247237]	728975		64947580	chr11	64947521	-	hs|11q13.1	XR_247237	chr11:64947580-64947521	XR_247237	Hs.647238
A_23_P34433	2.07293	1.05167	2.07293	up	ZCCHC11	zinc finger, CCHC domain containing 11	FALSE	Homo sapiens zinc finger, CCHC domain containing 11 (ZCCHC11), transcript variant 1, mRNA [NM_001009881]	23318	GO:0032755|GO:0005515|GO:0005730|GO:0031123|GO:0032088|GO:0001816|GO:0005615|GO:0050265|GO:0010587|GO:0010586|GO:0005737|GO:0019827|GO:0031054|GO:0071044|GO:0008270|GO:0031664|GO:0070102|GO:0070062	52889223	chr1	52889164	-	hs|1p32.3	NM_001009881	chr1:52889223-52889164	NM_001009881	Hs.655407
A_23_P211785	2.07284	1.05161	2.07284	up	ZNF35	zinc finger protein 35	FALSE	Homo sapiens zinc finger protein 35 (ZNF35), mRNA [NM_003420]	7584	GO:0043565|GO:0048471|GO:0006355|GO:0003700|GO:0071300|GO:0005623|GO:0005634|GO:0007283|GO:0003677|GO:0046872|GO:0006351	44701948	chr3	44701889	+	hs|3p21.31	NM_003420	chr3:44701889-44701948	NM_003420	Hs.288658
A_33_P3245348	2.06992	1.04957	2.06992	up	KRTAP4-1	keratin associated protein 4-1	FALSE	Homo sapiens keratin associated protein 4-1 (KRTAP4-1), mRNA [NM_033060]	85285	GO:0045095	39341099	chr17	39341040	-	hs|17q21.2	NM_033060	chr17:39341099-39341040	NM_033060	Hs.437079
A_19_P00320715	2.06913	1.04902	2.06913	up	LINC00882	long intergenic non-protein coding RNA 882	FALSE	long intergenic non-protein coding RNA 882 [Source:HGNC Symbol;Acc:HGNC:48568] [ENST00000479612]	100302640		106830701	chr3	106830642	-	hs|3q13.12		chr3:106830701-106830642		Hs.648607
A_21_P0006778	2.06852	1.0486	2.06852	up			FALSE				91427636	chr10	91427577	-	hs|10q23.31		chr10:91427636-91427577
A_21_P0004883	2.06688	1.04746	2.06688	up	lnc-UBR2-1	lnc-UBR2-1:1	FALSE	LNCipedia lincRNA (lnc-UBR2-1), lincRNA [lnc-UBR2-1:1]			42424660	chr6	42424601	+	hs|6p21.1		chr6:42424601-42424660
A_33_P3359647	2.06573	1.04666	2.06573	up	OPRL1	opiate receptor-like 1	FALSE	Homo sapiens opiate receptor-like 1 (OPRL1), transcript variant 1, mRNA [NM_182647]	4987	GO:0005515|GO:0043005|GO:0005886|GO:0004930|GO:0007268|GO:0038003|GO:0007193|GO:0007204|GO:0019233|GO:0042923|GO:0005887|GO:0007218|GO:0007610|GO:0016023|GO:0001626|GO:0007600	62729383	chr20	62729324	+	hs|20q13.33	NM_182647	chr20:62729324-62729383	NM_182647	Hs.2859
A_23_P35725	2.06355	1.04513	2.06355	up	ANO3	anoctamin 3	FALSE	Homo sapiens anoctamin 3 (ANO3), mRNA [NM_031418]	63982	GO:0034220|GO:0005886|GO:0017128|GO:0006869|GO:0005229|GO:0016021|GO:0055085	26684730	chr11	26684671	+	hs|11p14.2	NM_031418	chr11:26684671-26684730	NM_031418	Hs.91791
A_33_P3254121	2.06348	1.04508	2.06348	up	RNASET2	ribonuclease T2	FALSE	ribonuclease T2 [Source:HGNC Symbol;Acc:HGNC:21686] [ENST00000358165]	8635	GO:0003723|GO:0033897|GO:0005788|GO:0005576|GO:0004540|GO:0005764|GO:0005615|GO:0070062|GO:0043202|GO:0006401	167347487	chr6	167347428	-	hs|6q27	AK001769	chr6:167347487-167347428
A_24_P330263	2.06242	1.04434	2.06242	up	EDNRB	endothelin receptor type B	FALSE	Homo sapiens endothelin receptor type B (EDNRB), transcript variant 2, mRNA [NM_003991]	1910	GO:0005515|GO:0014070|GO:0008284|GO:0005886|GO:0060406|GO:0001755|GO:0007200|GO:0019934|GO:0007194|GO:0031702|GO:0007204|GO:0006885|GO:0042045|GO:0031620|GO:0042311|GO:0042310|GO:0050678|GO:0043066|GO:0031965|GO:0014826|GO:0007568|GO:0014043|GO:0030318|GO:0000122|GO:0032269|GO:0019233|GO:0048484|GO:0007399|GO:0071222|GO:0005887|GO:0004962|GO:0035815|GO:0007422|GO:0001934|GO:0008217|GO:0007497|GO:…	78470627	chr13	78470568	-	hs|13q22.3	NM_003991	chr13:78470627-78470568	NM_003991	Hs.82002
A_21_P0000208	2.06117	1.04347	2.06117	up	SNORD22	small nucleolar RNA, C/D box 22	FALSE	Homo sapiens small nucleolar RNA, C/D box 22 (SNORD22), small nucleolar RNA [NR_000008]	9304		62620499	chr11	62620440	-	hs|11q12.3	NR_000008	chr11:62620499-62620440	NR_000008	Hs.744737
A_21_P0005609	2.06039	1.04292	2.06039	up	KMT2E-AS1	KMT2E antisense RNA 1 (head to head)	FALSE	Homo sapiens KMT2E antisense RNA 1 (head to head) (KMT2E-AS1), long non-coding RNA [NR_024586]	100216545		104653762	chr7	104653703	-	hs|7q22.3		chr7:104653762-104653703	NR_024586	Hs.631150
A_21_P0007126	2.06002	1.04266	2.06002	up			FALSE	Homo sapiens cDNA FLJ34677 fis, clone LIVER2002660. [AK091996]			67658811	chr11	67658752	+	hs|11q13.2		chr11:67658752-67658811		Hs.587688
A_21_P0009233	2.05941	1.04223	2.05941	up	lnc-PIPOX-1	lnc-PIPOX-1:1	FALSE	LNCipedia lincRNA (lnc-PIPOX-1), lincRNA [lnc-PIPOX-1:1]			27343688	chr17	27343629	+	hs|17q11.2		chr17:27343629-27343688
A_24_P251599	2.05901	1.04195	2.05901	up	CAV3	caveolin 3	FALSE	Homo sapiens caveolin 3 (CAV3), transcript variant 2, mRNA [NM_001234]	859	GO:0005515|GO:0030018|GO:0031594|GO:0008016|GO:0010831|GO:0051394|GO:0031122|GO:0060307|GO:0032403|GO:0030154|GO:0070836|GO:0060373|GO:0016010|GO:0051926|GO:0017015|GO:0071253|GO:0086005|GO:0051647|GO:0042632|GO:0009986|GO:0060762|GO:0007520|GO:0033292|GO:0044325|GO:0006897|GO:0060347|GO:0045792|GO:0061052|GO:0007517|GO:0051001|GO:0002027|GO:0055117|GO:0006641|GO:0016049|GO:0055013|GO:0045121|GO:…	8787475	chr3	8787416	+	hs|3p25.3	NM_001234	chr3:8787416-8787475	NM_001234	Hs.98303
A_23_P54556	2.05896	1.04191	2.05896	up	MKL2	MKL/myocardin-like 2	FALSE	Homo sapiens MKL/myocardin-like 2 (MKL2), mRNA [NM_014048]	57496	GO:0005515|GO:0003700|GO:0003713|GO:0048514|GO:0003779|GO:0005634|GO:0001701|GO:0006351|GO:0045844|GO:0048738|GO:0001889|GO:0003007|GO:0005737|GO:0007517|GO:0048568|GO:0045944|GO:0051145	14360605	chr16	14360546	+	hs|16p13.12	NM_014048	chr16:14360546-14360605	NM_014048	Hs.49143
A_24_P161261	2.05875	1.04177	2.05875	up	SPDYE2	speedy/RINGO cell cycle regulator family member E2	FALSE	Homo sapiens speedy/RINGO cell cycle regulator family member E2 (SPDYE2), mRNA [NM_001031618]	441273		102201246	chr7	102201187	+	hs|7q22.1	NM_001031618	chr7:102201187-102201246	NM_001031618	Hs.656428
A_21_P0014428	2.05841	1.04153	2.05841	up	LOC101927372	uncharacterized LOC101927372	FALSE	PREDICTED: Homo sapiens uncharacterized LOC101927372 (LOC101927372), ncRNA [XR_244439]	101927372		42897969	chr22	42897910	-	hs|22q13.2	XR_244439	chr22:42897969-42897910	XR_244439
A_23_P96658	2.05616	1.03995	2.05616	up	TXLNGY	taxilin gamma pseudogene, Y-linked	FALSE	Homo sapiens taxilin gamma pseudogene, Y-linked (TXLNGY), transcript variant 1, non-coding RNA [NR_045128]	246126	GO:0019905	21767217	chrY	21767158	+	hs|Yq11.222	NR_045128	chrY:21767158-21767217	NR_045128	Hs.522863
A_33_P3417452	2.0559	1.03977	2.0559	up	ZGLP1	zinc finger, GATA-like protein 1	FALSE	Homo sapiens zinc finger, GATA-like protein 1 (ZGLP1), mRNA [NM_001103167]	100125288	GO:0043565|GO:0003700|GO:0008270|GO:0007275|GO:0005634|GO:0007283|GO:0000122|GO:0048599|GO:0006351	10415538	chr19	10415479	-	hs|19p13.2	NM_001103167	chr19:10415538-10415479	NM_001103167	Hs.709296
A_33_P3278931	2.05415	1.03854	2.05415	up			FALSE	zinc finger and SCAN domain containing 5D [Source:HGNC Symbol;Acc:HGNC:37706] [ENST00000600684]			56758854	chr19	56758795	+	hs|19q13.43		chr19:56758795-56758854
A_33_P3251841	2.05406	1.03848	2.05406	up	DSEL	dermatan sulfate epimerase-like	FALSE	Homo sapiens dermatan sulfate epimerase-like (DSEL), mRNA [NM_032160]	92126	GO:0030208|GO:0000139|GO:0005975|GO:0009405|GO:0008146|GO:0044281|GO:0016021|GO:0030204|GO:0016853|GO:0030203	65179037	chr18	65178978	-	hs|18q22.1	NM_032160	chr18:65179037-65178978	NM_032160	Hs.124673
A_23_P417261	2.05315	1.03784	2.05315	up	EFHB	EF-hand domain family, member B	FALSE	Homo sapiens EF-hand domain family, member B (EFHB), mRNA [NM_144715]	151651	GO:0005509	19921032	chr3	19920973	-	hs|3p24.3	NM_144715	chr3:19921032-19920973	NM_144715	Hs.733920
A_21_P0007057	2.05287	1.03764	2.05287	up	LINC00999	long intergenic non-protein coding RNA 999	FALSE	Homo sapiens long intergenic non-protein coding RNA 999 (LINC00999), long non-coding RNA [NR_024497]	399744		38717220	chr10	38717161	+	hs|10p11.1	NR_024497	chr10:38717161-38717220	NR_024497	Hs.497951
A_21_P0009536	2.05263	1.03747	2.05263	up	lnc-SS18-1	lnc-SS18-1:1	FALSE	LNCipedia lincRNA (lnc-SS18-1), lincRNA [lnc-SS18-1:1]			23539058	chr18	23538999	-	hs|18q11.2		chr18:23539058-23538999
A_21_P0003033	2.05262	1.03747	2.05262	up	lnc-TRH-2	lnc-TRH-2:1	FALSE	LNCipedia lincRNA (lnc-TRH-2), lincRNA [lnc-TRH-2:1]			129872309	chr3	129872250	+	hs|3q22.1		chr3:129872250-129872309
A_23_P253692	2.05167	1.0368	2.05167	up	GPR64	G protein-coupled receptor 64	FALSE	Homo sapiens G protein-coupled receptor 64 (GPR64), transcript variant 1, mRNA [NM_001079858]	10149	GO:0016324|GO:0009986|GO:0007186|GO:0005887|GO:0004930|GO:0016021|GO:0007283|GO:0070062	19007638	chrX	19007579	-	hs|Xp22.13	NM_001079858	chrX:19007638-19007579	NM_001079858	Hs.146978
A_23_P366726	2.05121	1.03648	2.05121	up	SLC25A35	solute carrier family 25, member 35	FALSE	Homo sapiens solute carrier family 25, member 35 (SLC25A35), mRNA [NM_201520]	399512	GO:0006810|GO:0005743|GO:0016021	8191215	chr17	8191156	-	hs|17p13.1	NM_201520	chr17:8191215-8191156	NM_201520	Hs.118918
A_23_P259071	2.05025	1.0358	2.05025	up	AREG	amphiregulin	FALSE	Homo sapiens amphiregulin (AREG), mRNA [NM_001657]	374	GO:0005515|GO:0042542|GO:0008284|GO:0005154|GO:0008283|GO:0060750|GO:0007267|GO:0043434|GO:0005634|GO:0005615|GO:0051591|GO:0060598|GO:0031175|GO:0014009|GO:0005737|GO:0007173|GO:0032355|GO:0060744|GO:0009986|GO:0045740|GO:0051384|GO:0005125|GO:0045668|GO:0007186|GO:0016021|GO:0008083|GO:0060749|GO:0042327	75320577	chr4	75320518	+	hs|4q13.3	NM_001657	chr4:75320518-75320577	NM_001657	Hs.270833
A_33_P3364964	2.04935	1.03517	2.04935	up	LOC100129596	uncharacterized LOC100129596	FALSE	Homo sapiens cDNA FLJ27403 fis, clone WMC03327. [AK130913]	100129596		146045756	chr8	146045697	-	hs|8q24.3	AK130913	chr8:146045756-146045697		Hs.639990
A_21_P0008304	2.04933	1.03516	2.04933	up	lnc-FOXG1-6	lnc-FOXG1-6:7	FALSE	LNCipedia lincRNA (lnc-FOXG1-6), lincRNA [lnc-FOXG1-6:7]			27249810	chr14	27249751	+	hs|14q12		chr14:27249751-27249810
A_33_P3231162	2.04663	1.03325	2.04663	up	ZNF776	zinc finger protein 776	FALSE	Homo sapiens zinc finger protein 776 (ZNF776), mRNA [NM_173632]	284309	GO:0006355|GO:0005634|GO:0003677|GO:0046872|GO:0006351	58268774	chr19	58268715	+	hs|19q13.43	NM_173632	chr19:58268715-58268774	NM_173632	Hs.720254
A_21_P0009157	2.0462	1.03295	2.0462	up			FALSE				80339050	chr17	80338991	-	hs|17q25.3		chr17:80339050-80338991		Hs.559248
A_32_P205637	2.04423	1.03156	2.04423	up	PARD6B	par-6 family cell polarity regulator beta	FALSE	Homo sapiens par-6 family cell polarity regulator beta (PARD6B), mRNA [NM_032521]	84612	GO:0005515|GO:0030334|GO:0005886|GO:0034329|GO:0045177|GO:0005634|GO:0007409|GO:0045216|GO:0005829|GO:0043234|GO:0005737|GO:0007049|GO:0006461|GO:0007163|GO:0070830|GO:0007043|GO:0005923|GO:0005938|GO:0070062|GO:0051301	49369836	chr20	49369777	+	hs|20q13.13	NM_032521	chr20:49369777-49369836	NM_032521	Hs.589848
A_23_P501538	2.04389	1.03132	2.04389	up	HOXA3	homeobox A3	FALSE	Homo sapiens homeobox A3 (HOXA3), transcript variant 2, mRNA [NM_153631]	3200	GO:0006355|GO:0008284|GO:0003700|GO:0051216|GO:0048704|GO:0048538|GO:0001525|GO:0030878|GO:0009952|GO:0006351|GO:0048645|GO:0043565|GO:0060017|GO:0021615|GO:0001974|GO:0071837|GO:0005654|GO:0010159	27146830	chr7	27146771	-	hs|7p15.2	NM_153631	chr7:27146830-27146771	NM_153631	Hs.659337
A_23_P94397	2.04282	1.03057	2.04282	up	OMD	osteomodulin	FALSE	Homo sapiens osteomodulin (OMD), mRNA [NM_005014]	4958	GO:0005796|GO:0005975|GO:0005578|GO:0005576|GO:0044281|GO:0042339|GO:0018146|GO:0009405|GO:0042340|GO:0007155|GO:0030203|GO:0043202|GO:0070062	95177617	chr9	95177558	-	hs|9q22.31	NM_005014	chr9:95177617-95177558	NM_005014	Hs.94070
A_23_P355439	2.04157	1.02968	2.04157	up	HIST1H2AA	histone cluster 1, H2aa	FALSE	Homo sapiens histone cluster 1, H2aa (HIST1H2AA), mRNA [NM_170745]	221613	GO:0046982|GO:0005634|GO:0000786|GO:0003677|GO:0070062	25726622	chr6	25726563	-	hs|6p22.2	NM_170745	chr6:25726622-25726563	NM_170745	Hs.406739
A_23_P421811	2.03987	1.02848	2.03987	up	MROH8	maestro heat-like repeat family member 8	FALSE	Homo sapiens maestro heat-like repeat family member 8 (MROH8), transcript variant 1, mRNA [NM_152503]	140699		35729704	chr20	35729645	-	hs|20q11.23	NM_152503	chr20:35729704-35729645	NM_152503	Hs.349125
A_33_P3244283	2.03948	1.0282	2.03948	up	CAMK2N2	calcium/calmodulin-dependent protein kinase II inhibitor 2	FALSE	Homo sapiens calcium/calmodulin-dependent protein kinase II inhibitor 2 (CAMK2N2), mRNA [NM_033259]	94032	GO:0005813|GO:0019901|GO:0008427|GO:0005634|GO:0006469|GO:0005829	183977062	chr3	183977003	-	hs|3q27.1	NM_033259	chr3:183977062-183977003	NM_033259	Hs.585003
A_24_P3005	2.0394	1.02814	2.0394	up	SCN9A	sodium channel, voltage gated, type IX alpha subunit	FALSE	Homo sapiens sodium channel, voltage gated, type IX alpha subunit (SCN9A), mRNA [NM_002977]	6335	GO:0005886|GO:0086010|GO:0005248|GO:0009636|GO:0009791|GO:0031402|GO:0019228|GO:0006954|GO:0001518|GO:0034765|GO:0035725|GO:0006814|GO:0048266	167055617	chr2	167055558	-	hs|2q24.3	NM_002977	chr2:167055617-167055558	NM_002977	Hs.439145
A_33_P3233906	2.03923	1.02802	2.03923	up	RAMP1	receptor (G protein-coupled) activity modifying protein 1	FALSE	Homo sapiens receptor (G protein-coupled) activity modifying protein 1 (RAMP1), mRNA [NM_005855]	10267	GO:0004948|GO:0005515|GO:0005886|GO:0009986|GO:0030819|GO:0031716|GO:0001525|GO:0015031|GO:0015026|GO:0072659|GO:0005615|GO:0006886|GO:0043235|GO:0031623|GO:0008277|GO:0007186|GO:0005887|GO:0008565|GO:0004872|GO:0006816|GO:0060050	238820598	chr2	238820539	+	hs|2q37.3	NM_005855	chr2:238820539-238820598	NM_005855	Hs.471783
A_21_P0009343	2.03884	1.02775	2.03884	up	TBX2-AS1	TBX2 antisense RNA 1	FALSE	Homo sapiens TBX2 antisense RNA 1 (TBX2-AS1), transcript variant 1, long non-coding RNA [NR_125749]	103689912		59470886	chr17	59470827	-	hs|17q23.2	NR_125749	chr17:59470886-59470827	NR_125749
A_32_P112623	2.0388	1.02772	2.0388	up	FAM27E2	family with sequence similarity 27, member E2	FALSE	Homo sapiens family with sequence similarity 27, member E2 (FAM27E2), long non-coding RNA [NR_103714]	100289124		46385718	chr9	46385659	-	hs|9p11.2	NR_103714	chr9:46385718-46385659	NR_103714
A_33_P3395758	2.03876	1.02769	2.03876	up	C14orf28	chromosome 14 open reading frame 28	FALSE	Homo sapiens chromosome 14 open reading frame 28 (C14orf28), mRNA [NM_001017923]	122525		45376428	chr14	45376369	+	hs|14q21.2	NM_001017923	chr14:45376369-45376428	NM_001017923	Hs.82098
A_19_P00319337	2.03435	1.02457	2.03435	up	LINC00574	long intergenic non-protein coding RNA 574	FALSE	Homo sapiens long intergenic non-protein coding RNA 574 (LINC00574), long non-coding RNA [NR_026780]	80069		170202031	chr6	170201972	+	hs|6q27	NR_026780	chr6:170201972-170202031	NR_026780	Hs.677182
A_33_P3217495	2.03414	1.02442	2.03414	up	SLC5A2	solute carrier family 5 (sodium/glucose cotransporter), member 2	FALSE	Homo sapiens solute carrier family 5 (sodium/glucose cotransporter), member 2 (SLC5A2), mRNA [NM_003041]	6524	GO:0015758|GO:0005886|GO:0005975|GO:0006810|GO:0005362|GO:0016021|GO:0006814|GO:0055085|GO:0070062	31502082	chr16	31502023	+	hs|16p11.2	NM_003041	chr16:31502023-31502082	NM_003041	Hs.709195
A_21_P0000153	2.03389	1.02424	2.03389	up	NR3C1	nuclear receptor subfamily 3, group C, member 1 (glucocorticoid receptor)	FALSE	Homo sapiens nuclear receptor subfamily 3, group C, member 1 (glucocorticoid receptor) (NR3C1), transcript variant 8, mRNA [NM_001204265]	2908	GO:0005515|GO:0010467|GO:0004883|GO:0003700|GO:0006367|GO:0006366|GO:0030325|GO:0038051|GO:0005634|GO:0005829|GO:0005737|GO:0043525|GO:0045944|GO:0005759|GO:0046983|GO:0043402|GO:0060603|GO:0005496|GO:0042711|GO:0006355|GO:0000978|GO:0006351|GO:1900170|GO:0006111|GO:0007165|GO:0001077|GO:0016020|GO:0071383|GO:0042921|GO:0005654|GO:0008270|GO:0008211|GO:0031946|GO:0016568	142673510	chr5	142673451	-	hs|5q31.3	NM_001204265	chr5:142673510-142673451	NM_001204265	Hs.122926
A_33_P3337896	2.03169	1.02268	2.03169	up			FALSE	phosphodiesterase 4D interacting protein [Source:HGNC Symbol;Acc:HGNC:15580] [ENST00000479369]			144862766	chr1	144862707	-	hs|1q21.1	AK024906	chr1:144862766-144862707		Hs.731111
A_32_P420520	2.03012	1.02156	2.03012	up	THAP7-AS1	THAP7 antisense RNA 1	FALSE	Homo sapiens THAP7 antisense RNA 1 (THAP7-AS1), transcript variant 1, long non-coding RNA [NR_027051]	439931		21363951	chr22	21363892	+	hs|22q11.21	NR_027051	chr22:21363892-21363951	NR_027051	Hs.517430
A_23_P53668	2.02989	1.0214	2.02989	up	NFYB	nuclear transcription factor Y, beta	FALSE	Homo sapiens nuclear transcription factor Y, beta (NFYB), mRNA [NM_006166]	4801	GO:0005515|GO:0006355|GO:0003700|GO:0046982|GO:0044212|GO:0005634|GO:0044281|GO:0003677|GO:0032403|GO:0006351|GO:0043565|GO:0016602|GO:0032993|GO:0070491|GO:0005654|GO:0045893|GO:0044255	104511944	chr12	104511885	-	hs|12q23.3	NM_006166	chr12:104511944-104511885	NM_006166	Hs.84928
A_23_P393034	2.02808	1.02011	2.02808	up	HAS3	hyaluronan synthase 3	FALSE	Homo sapiens hyaluronan synthase 3 (HAS3), transcript variant 1, mRNA [NM_005329]	3038	GO:0005886|GO:0005975|GO:0036117|GO:0044281|GO:0045226|GO:0085029|GO:1900106|GO:0005887|GO:0009405|GO:0030213|GO:0030212|GO:0050501|GO:0016021|GO:0007155|GO:0045893|GO:0030203	69151428	chr16	69151369	+	hs|16q22.1	NM_005329	chr16:69151369-69151428	NM_005329	Hs.592069
A_32_P226498	2.02587	1.01854	2.02587	up	HAR1A	highly accelerated region 1A (non-protein coding)	FALSE	Homo sapiens highly accelerated region 1A (non-protein coding) (HAR1A), long non-coding RNA [NR_003244]	768096		61735379	chr20	61735320	+	hs|20q13.33	NR_003244	chr20:61735320-61735379	NR_003244	Hs.549606
A_33_P3335840	2.0224	1.01606	2.0224	up	WDR33	WD repeat domain 33	FALSE	Homo sapiens WD repeat domain 33 (WDR33), transcript variant 3, mRNA [NM_001006623]	55339	GO:0006379|GO:0006378|GO:0005581|GO:0005847|GO:0005730|GO:0005654|GO:0005634|GO:0007283|GO:0006301	128493030	chr2	128492971	-	hs|2q14.3	NM_001006623	chr2:128493030-128492971	NM_001006623	Hs.554831
A_24_P98385	2.02048	1.0147	2.02048	up	RNF20	ring finger protein 20, E3 ubiquitin protein ligase	FALSE	Homo sapiens ring finger protein 20, E3 ubiquitin protein ligase (RNF20), mRNA [NM_019592]	56254	GO:0000209|GO:0005515|GO:0006511|GO:0030336|GO:0004842|GO:0006355|GO:0033523|GO:0033503|GO:0016874|GO:0003713|GO:0005730|GO:0000151|GO:0005634|GO:0042393|GO:0002039|GO:0003682|GO:0031062|GO:0005654|GO:0008270|GO:0045893|GO:0010390|GO:0031625	104324271	chr9	104324212	+	hs|9q31.1	NM_019592	chr9:104324212-104324271	NM_019592	Hs.729085
A_33_P3250595	2.02028	1.01456	2.02028	up	ITSN1	intersectin 1 (SH3 domain protein)	FALSE	Homo sapiens intersectin 1 (SH3 domain protein) (ITSN1), transcript variant 2, mRNA [NM_001001132]	6453	GO:0005515|GO:0051897|GO:0043005|GO:0030054|GO:0005886|GO:0007264|GO:0045202|GO:0030139|GO:0005829|GO:0005085|GO:0043524|GO:0007411|GO:0005089|GO:0070064|GO:0051056|GO:0048011|GO:0043065|GO:0048013|GO:0005509|GO:0048488|GO:0097190|GO:0030027|GO:0043547|GO:0019209|GO:0005905|GO:0032947|GO:0032321|GO:0042327	35195900	chr21	35195841	+	hs|21q22.11	NM_001001132	chr21:35195841-35195900	NM_001001132	Hs.160324
A_19_P00801867	2.0173	1.01243	2.0173	up	LOC100129434	uncharacterized LOC100129434	FALSE	Homo sapiens uncharacterized LOC100129434 (LOC100129434), long non-coding RNA [NR_125368]	100129434		56402834	chr2	56402775	-	hs|2p16.1	NR_125368	chr2:56402834-56402775	NR_125368	Hs.742299
A_33_P3221432	2.01521	1.01093	2.01521	up	ZNF284	zinc finger protein 284	FALSE	Homo sapiens zinc finger protein 284 (ZNF284), mRNA [NM_001037813]	342909	GO:0006355|GO:0005634|GO:0003677|GO:0046872|GO:0006351	44591164	chr19	44591105	+	hs|19q13.31	NM_001037813	chr19:44591105-44591164	NM_001037813	Hs.445395
A_33_P3399765	2.01464	1.01053	2.01464	up			FALSE	COEA1_HUMAN (Q05707) Collagen alpha-1(XIV) chain precursor (Undulin), partial (27%) [THC2511093]			156990272	chr7	156990213	-	hs|7q36.3		chr7:156990272-156990213
A_23_P310460	2.01385	1.00995	2.01385	up	MDGA1	MAM domain containing glycosylphosphatidylinositol anchor 1	FALSE	Homo sapiens MAM domain containing glycosylphosphatidylinositol anchor 1 (MDGA1), mRNA [NM_153487]	266727	GO:0003674|GO:0005794|GO:0005886|GO:0007420|GO:0021799|GO:0001764|GO:0046658|GO:0005615|GO:0021527	37600354	chr6	37600295	-	hs|6p21.2	NM_153487	chr6:37600354-37600295	NM_153487	Hs.437993
A_33_P3260669	2.01351	1.00971	2.01351	up	STK3	serine/threonine kinase 3	FALSE	Homo sapiens serine/threonine kinase 3 (STK3), transcript variant 2, mRNA [NM_001256312]	6788	GO:0005515|GO:0051897|GO:0008285|GO:0071902|GO:0097284|GO:0046330|GO:0005634|GO:0005829|GO:0032092|GO:0035556|GO:0051091|GO:0005737|GO:0004702|GO:0046983|GO:0090090|GO:0023014|GO:0046621|GO:0000287|GO:0043065|GO:0060706|GO:0050821|GO:0003157|GO:0006915|GO:0060215|GO:0035329|GO:0007417|GO:0005524|GO:0001841|GO:0007165|GO:0004672|GO:0004674|GO:0045600|GO:0006468|GO:0043539	99466971	chr8	99466912	-	hs|8q22.2	NM_001256312	chr8:99466971-99466912	NM_001256312	Hs.492333
A_32_P52330	2.0123	1.00885	2.0123	up	LOC113230	uncharacterized protein LOC113230	FALSE	Homo sapiens uncharacterized protein LOC113230 (LOC113230), transcript variant 1, mRNA [NM_001291291]	113230		14185723	chr19	14185664	+	hs|19p13.12	NM_001291291	chr19:14185664-14185723	NM_001291291	Hs.372775
A_24_P31627	2.01118	1.00804	2.01118	up	KCNB1	potassium channel, voltage gated Shab related subfamily B, member 1	FALSE	Homo sapiens potassium channel, voltage gated Shab related subfamily B, member 1 (KCNB1), mRNA [NM_004975]	3745	GO:0005251|GO:0005515|GO:0005886|GO:0007268|GO:0044281|GO:0030425|GO:0032809|GO:0015271|GO:0047485|GO:0006112|GO:0032590|GO:0050796|GO:0045211|GO:0008076|GO:0051260|GO:0034765|GO:0016021|GO:0071805	47988764	chr20	47988705	-	hs|20q13.13	NM_004975	chr20:47988764-47988705	NM_004975	Hs.84244
A_33_P3245679	2.00912	1.00656	2.00912	up	LOC100129940	uncharacterized LOC100129940	FALSE	Homo sapiens uncharacterized LOC100129940 (LOC100129940), transcript variant 1, mRNA [NM_001292023]	100129940		66249906	chr12	66249847	-	hs|12q14.3	NM_001292023	chr12:66249906-66249847	NM_001292023	Hs.685856
A_33_P3245449	2.00909	1.00654	2.00909	up	LOC389834	ankyrin repeat domain 57 pseudogene	FALSE	Homo sapiens ankyrin repeat domain 57 pseudogene (LOC389834), non-coding RNA [NR_027420]	389834		9919481	chr21	9919422	-	hs|21p11.2	NR_027420	chr21:9919481-9919422	NR_027420	Hs.720653
A_24_P251969	2.00891	1.00642	2.00891	up	FGF1	fibroblast growth factor 1 (acidic)	FALSE	Homo sapiens fibroblast growth factor 1 (acidic) (FGF1), transcript variant 1, mRNA [NM_000800]	2246	GO:0005515|GO:0008286|GO:0008284|GO:0030324|GO:0001759|GO:0005615|GO:0009653|GO:0005829|GO:0034605|GO:0007173|GO:0043406|GO:0045944|GO:0051781|GO:0070374|GO:0005938|GO:0008201|GO:0050679|GO:0048011|GO:0030335|GO:0060681|GO:0048015|GO:0005730|GO:0005578|GO:2000544|GO:0005576|GO:0005104|GO:0007275|GO:0001525|GO:0045766|GO:0044548|GO:0007165|GO:0008543|GO:0045087|GO:0030544|GO:0005654|GO:0072163|GO:…	141973506	chr5	141973447	-	hs|5q31.3	NM_000800	chr5:141973506-141973447	NM_000800	Hs.483635
A_23_P159255	2.00706	1.00508	2.00706	up	PTPRM	protein tyrosine phosphatase, receptor type, M	FALSE	Homo sapiens protein tyrosine phosphatase, receptor type, M (PTPRM), transcript variant 2, mRNA [NM_002845]	5797	GO:0031290|GO:0005515|GO:0048471|GO:0045296|GO:0042493|GO:0010842|GO:0035335|GO:0031175|GO:0030027|GO:0042802|GO:0007165|GO:0010596|GO:0005737|GO:0005913|GO:0006470|GO:0001937|GO:0005001|GO:0005887|GO:0005911|GO:0045909|GO:0016525|GO:0007156|GO:0004725	8406457	chr18	8406398	+	hs|18p11.23	NM_002845	chr18:8406398-8406457	NM_002845	Hs.49774
A_24_P944144	2.00639	1.0046	2.00639	up	DIDO1	death inducer-obliterator 1	FALSE	Homo sapiens death inducer-obliterator 1 (DIDO1), transcript variant 3, mRNA [NM_080797]	11083	GO:0005737|GO:0005819|GO:0008270|GO:0005634|GO:0097190|GO:0006351	61518663	chr20	61518604	-	hs|20q13.33	NM_080797	chr20:61518663-61518604	NM_080797	Hs.517172
A_33_P3259740	2.00628	1.00453	2.00628	up	LOC400661	uncharacterized LOC400661	FALSE	Homo sapiens uncharacterized LOC400661 (LOC400661), long non-coding RNA [NR_122073]	400661		74402460	chr18	74402401	+	hs|18q23	NR_122073	chr18:74402401-74402460	NR_122073	Hs.514963
A_24_P678418	2.00443	1.00319	2.00443	up	DICER1-AS1	DICER1 antisense RNA 1	FALSE	Homo sapiens DICER1 antisense RNA 1 (DICER1-AS1), long non-coding RNA [NR_015415]	400242		95646159	chr14	95646100	+	hs|14q32.13	NR_015415	chr14:95646100-95646159	NR_015415	Hs.497573
A_24_P238570	2.00414	1.00298	2.00414	up			FALSE	Homo sapiens MUSP1 (MUSP1) mRNA, complete cds. [AF384996]			86069924	chr16	86069865	+	hs|16q24.1	AF384996	chr16:86069865-86069924
A_21_P0008435	2.00384	1.00277	2.00384	up	lnc-NEMF-1	lnc-NEMF-1:1	FALSE	LNCipedia lincRNA (lnc-NEMF-1), lincRNA [lnc-NEMF-1:1]			50328939	chr14	50328880	-	hs|14q21.3		chr14:50328939-50328880
A_33_P3353737	2.0016	1.00115	2.0016	up	ADH1B	alcohol dehydrogenase 1B (class I), beta polypeptide	FALSE	alcohol dehydrogenase 1B (class I), beta polypeptide [Source:HGNC Symbol;Acc:HGNC:250] [ENST00000305046]	125	GO:0006805|GO:0006069|GO:0004024|GO:0008270|GO:0044281|GO:0005829	100227587	chr4	100227528	-	hs|4q23	AF153821	chr4:100227587-100227528		Hs.4
A_23_P122924	-2.00028	-1.0002	2.00028	down	INHBA	inhibin, beta A	FALSE	Homo sapiens inhibin, beta A (INHBA), mRNA [NM_002192]	3624	GO:0005515|GO:0042541|GO:0030308|GO:0042701|GO:0035987|GO:0030154|GO:0042802|GO:0071397|GO:0045077|GO:0001942|GO:0046982|GO:0046882|GO:0006952|GO:0046881|GO:0046880|GO:0032924|GO:0045786|GO:0005125|GO:0005160|GO:0045650|GO:0032270|GO:0005179|GO:0045648|GO:0045893|GO:0008083|GO:0040007|GO:0060279|GO:0045578|GO:0008285|GO:0007267|GO:0060395|GO:0071372|GO:0000082|GO:0001541|GO:0070699|GO:0002244|GO:…	41729305	chr7	41729246	-	hs|7p14.1	NM_002192	chr7:41729305-41729246	NM_002192	Hs.583348
A_23_P363769	-2.00069	-1.0005	2.00069	down	KRT86	keratin 86, type II	FALSE	Homo sapiens keratin 86, type II (KRT86), mRNA [NM_002284]	3892	GO:0005198|GO:0045095|GO:0005615|GO:0070062	52702897	chr12	52702840	+	hs|12q13.13	NM_002284	chr12:52702840-52702897	NM_002284	Hs.278658
A_23_P57293	-2.00138	-1.001	2.00138	down	URB1	URB1 ribosome biogenesis 1 homolog (S. cerevisiae)	FALSE	Homo sapiens URB1 ribosome biogenesis 1 homolog (S. cerevisiae) (URB1), mRNA [NM_014825]	9875	GO:0008150|GO:0005730	33686835	chr21	33686776	-	hs|21q22.11	NM_014825	chr21:33686835-33686776	NM_014825	Hs.473611
A_23_P75310	-2.00183	-1.00132	2.00183	down	ARHGAP22	Rho GTPase activating protein 22	FALSE	Homo sapiens Rho GTPase activating protein 22 (ARHGAP22), transcript variant 3, mRNA [NM_021226]	58504	GO:0043547|GO:0005515|GO:0051056|GO:0006355|GO:0007264|GO:0005634|GO:0001525|GO:0005925|GO:0030154|GO:0006351|GO:0005829|GO:0005096	49654256	chr10	49654197	-	hs|10q11.22	NM_021226	chr10:49654256-49654197	NM_021226	Hs.655672
A_23_P132121	-2.00184	-1.00133	2.00184	down	SIK1	salt-inducible kinase 1	FALSE	Homo sapiens salt-inducible kinase 1 (SIK1), mRNA [NM_173354]	150094	GO:0045721|GO:0005515|GO:0010868|GO:0000287|GO:0019901|GO:0032792|GO:0010830|GO:0005634|GO:0005524|GO:0035556|GO:0071889|GO:0007346|GO:0005737|GO:0007049|GO:0008140|GO:0046777|GO:0004674|GO:2000210|GO:0002028|GO:0045595|GO:0006468|GO:0048511|GO:0055007|GO:0043153	44834819	chr21	44834760	-	hs|21q22.3	NM_173354	chr21:44834819-44834760	NM_173354	Hs.282113
A_24_P354689	-2.00443	-1.00319	2.00443	down	SPOCK1	sparc/osteonectin, cwcv and kazal-like domains proteoglycan (testican) 1	FALSE	Homo sapiens sparc/osteonectin, cwcv and kazal-like domains proteoglycan (testican) 1 (SPOCK1), mRNA [NM_004598]	6695	GO:0031594|GO:0004869|GO:0004867|GO:0005509|GO:0005578|GO:0010812|GO:0021953|GO:0014069|GO:0001558|GO:0005615|GO:0007399|GO:0010951|GO:0007165|GO:0016528|GO:0005737|GO:0033268|GO:0008191|GO:0010977|GO:0001764|GO:0007155|GO:0022008	136311246	chr5	136311187	-	hs|5q31.2	NM_004598	chr5:136311246-136311187	NM_004598	Hs.596136
A_24_P129341	-2.00443	-1.00319	2.00443	down	AKR1B10	aldo-keto reductase family 1, member B10 (aldose reductase)	FALSE	Homo sapiens aldo-keto reductase family 1, member B10 (aldose reductase) (AKR1B10), mRNA [NM_020299]	57016	GO:0005515|GO:0044598|GO:0047718|GO:0045550|GO:0044597|GO:0001758|GO:0007603|GO:0007586|GO:0006081|GO:0001523|GO:0005764|GO:0005829|GO:0004033|GO:0016488|GO:0008202|GO:0070062|GO:0055114	134225858	chr7	134225799	+	hs|7q33	NM_020299	chr7:134225799-134225858	NM_020299	Hs.116724
A_24_P109644	-2.00495	-1.00357	2.00495	down			FALSE	Homo sapiens docking protein 1-like protein mRNA, partial cds. [AF229166]			71961724	chr11	71961665	-	hs|11q13.4	AF229166	chr11:71961724-71961665		Hs.503160
A_23_P311087	-2.00753	-1.00542	2.00753	down	ZNF281	zinc finger protein 281	FALSE	Homo sapiens zinc finger protein 281 (ZNF281), transcript variant 1, mRNA [NM_012482]	23528	GO:0005515|GO:0010172|GO:0003700|GO:0044212|GO:0003714|GO:0001047|GO:0005634|GO:0000122|GO:0000978|GO:0046872|GO:0006351|GO:0048863|GO:0043565|GO:0001078|GO:0010629|GO:0005654|GO:0045893|GO:0045892	200376392	chr1	200376333	-	hs|1q32.1	NM_012482	chr1:200376392-200376333	NM_012482	Hs.59757
A_33_P3413114	-2.00844	-1.00608	2.00844	down	ADAMTSL1	ADAMTS-like 1	FALSE	Homo sapiens ADAMTS-like 1 (ADAMTSL1), transcript variant 2, mRNA [NM_052866]	92949	GO:0006493|GO:0006508|GO:0005578|GO:0005788|GO:0008270|GO:0036066|GO:0044267|GO:0008237|GO:0043687	18684800	chr9	18684741	+	hs|9p22.1	NM_052866	chr9:18684741-18684800	NM_052866	Hs.741483
A_21_P0000125	-2.01404	-1.01009	2.01404	down	SMKR1	small lysine-rich protein 1	FALSE	Homo sapiens small lysine-rich protein 1 (SMKR1), mRNA [NM_001195243]	100287482		129152705	chr7	129152646	+	hs|7q32.1		chr7:129152646-129152705	NM_001195243	Hs.178144
A_21_P0013105	-2.01429	-1.01027	2.01429	down			FALSE				143360777	chr6	143360718	-	hs|6q24.2		chr6:143360777-143360718
A_23_P5731	-2.01487	-1.01069	2.01487	down	FAHD2A	fumarylacetoacetate hydrolase domain containing 2A	FALSE	Homo sapiens fumarylacetoacetate hydrolase domain containing 2A (FAHD2A), mRNA [NM_016044]	51011	GO:0016787|GO:0008152|GO:0046872	96076732	chr2	96076673	+	hs|2q11.1	NM_016044	chr2:96076673-96076732	NM_016044	Hs.546387
A_33_P3243683	-2.01574	-1.01131	2.01574	down	DIAPH1	diaphanous-related formin 1	FALSE	Homo sapiens diaphanous-related formin 1 (DIAPH1), transcript variant 1, mRNA [NM_005219]	1729	GO:0005515|GO:0072686|GO:0043005|GO:0030335|GO:0007605|GO:0008360|GO:0051279|GO:0005102|GO:0035372|GO:0032886|GO:0003779|GO:0032587|GO:0031175|GO:0044325|GO:0042802|GO:0005737|GO:0007010|GO:0030041|GO:0017048|GO:0005522|GO:0071420	140905927	chr5	140905868	-	hs|5q31.3	NM_005219	chr5:140905927-140905868	NM_005219	Hs.529451
A_33_P3352134	-2.01904	-1.01367	2.01904	down	ATG16L1	autophagy related 16-like 1 (S. cerevisiae)	FALSE	Homo sapiens autophagy related 16-like 1 (S. cerevisiae) (ATG16L1), transcript variant 1, mRNA [NM_030803]	55054	GO:0005515|GO:0034045|GO:0005776|GO:0005930|GO:0000421|GO:0051260|GO:0015031|GO:0000045|GO:0042802	234203007	chr2	234202948	+	hs|2q37.1	NM_030803	chr2:234202948-234203007	NM_030803	Hs.529322
A_21_P0012473	-2.01974	-1.01417	2.01974	down	VEZF1	vascular endothelial zinc finger 1	FALSE	Homo sapiens vascular endothelial zinc finger 1 (VEZF1), mRNA [NM_007146]	7716	GO:0006968|GO:0005737|GO:0006366|GO:0006357|GO:0001885|GO:0005654|GO:0005634|GO:0001525|GO:0003677|GO:0046872	56052093	chr17	56052034	-	hs|17q22	NM_007146	chr17:56052093-56052034	NM_007146	Hs.463569
A_23_P61778	-2.02192	-1.01573	2.02192	down	NXN	nucleoredoxin	FALSE	Homo sapiens nucleoredoxin (NXN), transcript variant 1, mRNA [NM_022463]	64359	GO:0030178|GO:0004791|GO:0005634|GO:0031397|GO:0072358|GO:0016055|GO:0047134|GO:0030154|GO:0055114|GO:0005829	703653	chr17	703594	-	hs|17p13.3	NM_022463	chr17:703653-703594	NM_022463	Hs.527989
A_23_P65870	-2.02373	-1.01702	2.02373	down	FBXO22	F-box protein 22	FALSE	Homo sapiens F-box protein 22 (FBXO22), transcript variant 2, mRNA [NM_012170]	26263	GO:0000209|GO:0006511|GO:2000060|GO:0030018|GO:0004842|GO:0048742|GO:0032436|GO:0005634|GO:0006464|GO:0009267|GO:0006913	76222309	chr15	76222250	+	hs|15q24.2	NM_012170	chr15:76222250-76222309	NM_012170	Hs.591115
A_33_P3365870	-2.02791	-1.02	2.02791	down	BSDC1	BSD domain containing 1	FALSE	Homo sapiens BSD domain containing 1 (BSDC1), transcript variant 1, mRNA [NM_001143888]	55108		32849509	chr1	32849450	-	hs|1p35.1	NM_001143888	chr1:32849509-32849450	NM_001143888	Hs.353454
A_33_P3315314	-2.03236	-1.02315	2.03236	down	MT1HL1	metallothionein 1H-like 1	FALSE	Homo sapiens metallothionein 1H-like 1 (MT1HL1), mRNA [NM_001276687]	645745	GO:0046872	237167614	chr1	237167555	-	hs|1q43	NM_001276687	chr1:237167614-237167555	NM_001276687	Hs.632513
A_33_P3338335	-2.03319	-1.02374	2.03319	down	MIDN	midnolin	FALSE	Homo sapiens midnolin (MIDN), mRNA [NM_177401]	90007	GO:0005730|GO:0033132|GO:0019900|GO:0046676|GO:0005829	1258955	chr19	1258896	+	hs|19p13.3	NM_177401	chr19:1258896-1258955	NM_177401	Hs.465529
A_23_P102109	-2.03403	-1.02434	2.03403	down	TUBA4A	tubulin, alpha 4a	FALSE	Homo sapiens tubulin, alpha 4a (TUBA4A), transcript variant 1, mRNA [NM_006000]	7277	GO:0005515|GO:0051258|GO:0006996|GO:0005874|GO:0003924|GO:0030168|GO:0005576|GO:0005525|GO:0005829|GO:0006184|GO:0007596|GO:0006457|GO:0000086|GO:0002576|GO:0005200|GO:0051084|GO:0007017|GO:0000278|GO:0044267|GO:0070062	220115206	chr2	220115147	-	hs|2q35	NM_006000	chr2:220115206-220115147	NM_006000	Hs.75318
A_21_P0012447	-2.0358	-1.0256	2.0358	down	MYLK	myosin light chain kinase	FALSE	Homo sapiens myosin light chain kinase (MYLK), transcript variant 3A, mRNA [NM_053027]	4638	GO:0005515|GO:0005516|GO:0051928|GO:0090303|GO:0032154|GO:0046872|GO:0005829|GO:0006939|GO:0005737|GO:0006936|GO:0005911|GO:0004687|GO:0007015|GO:0004683|GO:0070062|GO:0001725|GO:0030335|GO:0071476|GO:0014820|GO:0060414|GO:0032060|GO:0003779|GO:0005524|GO:0030027|GO:0006468	123426617	chr3	123420314	-	hs|3q21.1	NM_053027	chr3:123426617-123420314	NM_053027	Hs.477375
A_24_P290770	-2.03872	-1.02767	2.03872	down	OGDH	oxoglutarate (alpha-ketoglutarate) dehydrogenase (lipoamide)	FALSE	Homo sapiens oxoglutarate (alpha-ketoglutarate) dehydrogenase (lipoamide) (OGDH), transcript variant 2, mRNA [NM_001003941]	4967	GO:0006099|GO:0021695|GO:0051087|GO:0006091|GO:0044281|GO:0004591|GO:0021860|GO:0046872|GO:0006096|GO:0005829|GO:0005739|GO:0021794|GO:0022028|GO:0034641|GO:0006104|GO:0005759|GO:0031072|GO:0006103|GO:0006554|GO:0045252|GO:0034602|GO:0044237|GO:0031966|GO:0030976|GO:0006734|GO:0021756|GO:0021766|GO:0061034	44714060	chr7	44713532	+	hs|7p13	NM_001003941	chr7:44713532-44714060	NM_001003941	Hs.488181
A_33_P3254751	-2.04053	-1.02895	2.04053	down	ST6GALNAC6	ST6 (alpha-N-acetyl-neuraminyl-2,3-beta-galactosyl-1,3)-N-acetylgalactosaminide alpha-2,6-sialyltransferase 6	FALSE	ST6 (alpha-N-acetyl-neuraminyl-2,3-beta-galactosyl-1,3)-N-acetylgalactosaminide alpha-2,6-sialyltransferase 6 [Source:HGNC Symbol;Acc:HGNC:23364] [ENST00000483353]	30815	GO:0001665|GO:0006677|GO:0008373|GO:0009312|GO:0005886|GO:0006687|GO:0009988|GO:0005737|GO:0009100|GO:0000139|GO:0001574|GO:0016021|GO:0006488|GO:0044267|GO:0043687|GO:0018279	130665665	chr9	130665606	-	hs|9q34.11	AK124217	chr9:130665665-130665606		Hs.660782
A_23_P426021	-2.04214	-1.03008	2.04214	down	SEL1L3	sel-1 suppressor of lin-12-like 3 (C. elegans)	FALSE	Homo sapiens sel-1 suppressor of lin-12-like 3 (C. elegans) (SEL1L3), transcript variant 1, mRNA [NM_015187]	23231	GO:0005654|GO:0005634|GO:0016021	25749158	chr4	25749099	-	hs|4p15.2	NM_015187	chr4:25749158-25749099	NM_015187	Hs.479384
A_24_P64362	-2.04534	-1.03234	2.04534	down	WBP1L	WW domain binding protein 1-like	FALSE	Homo sapiens WW domain binding protein 1-like (WBP1L), transcript variant 2, mRNA [NM_017787]	54838	GO:0016021	104575503	chr10	104575444	+	hs|10q24.32	NM_017787	chr10:104575444-104575503	NM_017787	Hs.500897
A_33_P3379947	-2.04991	-1.03556	2.04991	down	HLA-B	major histocompatibility complex, class I, B	FALSE	Homo sapiens major histocompatibility complex, class I, B (HLA-B), mRNA [NM_005514]	3106	GO:0002474|GO:0005886|GO:0005783|GO:0019221|GO:0051087|GO:0006955|GO:0060337|GO:0042605|GO:0030670|GO:0071556|GO:0016032|GO:0070062|GO:0060333|GO:0042270|GO:0012507|GO:2001198|GO:0002480|GO:0005794|GO:0002486|GO:0009986|GO:0042612|GO:0042590|GO:0005102|GO:0006952|GO:0002667|GO:0000139|GO:0016020|GO:0005887|GO:0045087|GO:0001916|GO:0031901|GO:0050776|GO:0032655|GO:0002479|GO:0032675|GO:0016021|GO:…	31321712	chr6	31321653	-	hs|6p21.33	NM_005514	chr6:31321712-31321653	NM_005514	Hs.77961
A_21_P0012043	-2.06045	-1.04296	2.06045	down			FALSE	Q8WXS3_HUMAN (Q8WXS3) BAALC 1-5-6-8, partial (10%) [THC2670949]			220579390	chr2	220579331	+	hs|2q35		chr2:220579331-220579390
A_23_P139547	-2.0605	-1.04299	2.0605	down	TUBA1A	tubulin, alpha 1a	FALSE	Homo sapiens tubulin, alpha 1a (TUBA1A), transcript variant 1, mRNA [NM_006009]	7846	GO:0005515|GO:0005881|GO:0051258|GO:0006996|GO:0019904|GO:0005874|GO:0003924|GO:0005634|GO:0005525|GO:0005829|GO:0030705|GO:0006184|GO:0005198|GO:0006457|GO:0000086|GO:0005200|GO:0051084|GO:0055037|GO:0007017|GO:0000278|GO:0044267|GO:0070062|GO:0051301	49579472	chr12	49579413	-	hs|12q13.12	NM_006009	chr12:49579472-49579413	NM_006009	Hs.654422
A_33_P3243554	-2.06069	-1.04313	2.06069	down	2018-09-06	septin 6	FALSE	Homo sapiens septin 6 (SEPT6), transcript variant V, mRNA [NM_145802]	23157	GO:0005515|GO:0000910|GO:0005819|GO:0000777|GO:0030496|GO:0016032|GO:0043679|GO:0005525|GO:0032154|GO:0008021	118783960	chrX	118783901	-	hs|Xq24	NM_145802	chrX:118783960-118783901	NM_145802	Hs.496666
A_21_P0000119	-2.06362	-1.04518	2.06362	down	SUGCT	succinyl-CoA:glutarate-CoA transferase	FALSE	Homo sapiens succinyl-CoA:glutarate-CoA transferase (SUGCT), transcript variant 1, mRNA [NM_001193311]	79783	GO:0005739|GO:0047369|GO:0008152	40900289	chr7	40900230	+	hs|7p14.1	NM_001193311	chr7:40900230-40900289	NM_001193311	Hs.586313
A_21_P0000785	-2.06419	-1.04557	2.06419	down	DNM3OS	DNM3 opposite strand/antisense RNA	FALSE	Homo sapiens DNM3 opposite strand/antisense RNA (DNM3OS), transcript variant 1, long non-coding RNA [NR_038397]	100628315		172107861	chr1	172107802	-	hs|1q24.3	NR_038397	chr1:172107861-172107802	NR_038397	Hs.584880
A_23_P207850	-2.06689	-1.04746	2.06689	down	TNS4	tensin 4	FALSE	Homo sapiens tensin 4 (TNS4), mRNA [NM_032865]	84951	GO:0005515|GO:0005737|GO:0008104|GO:0006915|GO:0003779|GO:0005856|GO:0005925	38632157	chr17	38632098	-	hs|17q21.2	NM_032865	chr17:38632157-38632098	NM_032865	Hs.438292
A_33_P3268868	-2.06876	-1.04876	2.06876	down			FALSE				143738162	chr1	143738103	-	hs|1q21.1		chr1:143738162-143738103
A_24_P318073	-2.08093	-1.05723	2.08093	down	RPUSD4	RNA pseudouridylate synthase domain containing 4	FALSE	Homo sapiens RNA pseudouridylate synthase domain containing 4 (RPUSD4), transcript variant 1, mRNA [NM_032795]	84881	GO:0009982|GO:0005739|GO:0005515|GO:0001522	126072937	chr11	126072878	-	hs|11q24.2	NM_032795	chr11:126072937-126072878	NM_032795	Hs.150458
A_24_P355267	-2.08106	-1.05732	2.08106	down	SLC25A25	solute carrier family 25 (mitochondrial carrier; phosphate carrier), member 25	FALSE	Homo sapiens solute carrier family 25 (mitochondrial carrier; phosphate carrier), member 25 (SLC25A25), transcript variant 2, mRNA [NM_001006641]	114789	GO:0014823|GO:0046034|GO:0005509|GO:0005743|GO:0002021|GO:0032094|GO:0043231|GO:0005739|GO:0045333|GO:0035264|GO:0070588|GO:0043010|GO:0016021|GO:0060612|GO:0070062	130871494	chr9	130871435	+	hs|9q34.11	NM_001006641	chr9:130871435-130871494	NM_001006641	Hs.5476
A_23_P432360	-2.08579	-1.06059	2.08579	down	PMM2	phosphomannomutase 2	FALSE	Homo sapiens phosphomannomutase 2 (PMM2), mRNA [NM_000303]	5373	GO:0004615|GO:0043025|GO:0019307|GO:0009298|GO:0006486|GO:0006488|GO:0044267|GO:0070062|GO:0043687|GO:0018279|GO:0005829	8942849	chr16	8942790	+	hs|16p13.2	NM_000303	chr16:8942790-8942849	NM_000303	Hs.625732
A_19_P00317872	-2.08628	-1.06093	2.08628	down			FALSE	Pvt1 oncogene (non-protein coding) [Source:HGNC Symbol;Acc:HGNC:9709] [ENST00000521122]			128902917	chr8	128902858	+	hs|8q24.21		chr8:128902858-128902917		Hs.133107
A_19_P00317547	-2.08831	-1.06234	2.08831	down	LOC100130476	uncharacterized LOC100130476	FALSE	Homo sapiens uncharacterized LOC100130476 (LOC100130476), long non-coding RNA [NR_049793]	100130476		138144988	chr6	138144929	-	hs|6q23.3		chr6:138144988-138144929	NR_049793	Hs.598050
A_33_P3419234	-2.09015	-1.06361	2.09015	down	DCAF4	DDB1 and CUL4 associated factor 4	FALSE	Homo sapiens DDB1 and CUL4 associated factor 4 (DCAF4), transcript variant 1, mRNA [NM_015604]	26094	GO:0016567|GO:0080008	73425565	chr14	73425506	+	hs|14q24.2	NM_015604	chr14:73425506-73425565	NM_015604	Hs.331491
A_32_P77977	-2.09167	-1.06466	2.09167	down	UTP11L	UTP11-like, U3 small nucleolar ribonucleoprotein (yeast)	FALSE	Homo sapiens UTP11-like, U3 small nucleolar ribonucleoprotein (yeast) (UTP11L), mRNA [NM_016037]	51118	GO:0005515|GO:0005737|GO:0043065|GO:0006364|GO:0032040|GO:0005730|GO:0042274|GO:0005615|GO:0007399	38490012	chr1	38489953	+	hs|1p34.3	NM_016037	chr1:38489953-38490012	NM_016037	Hs.472038
A_23_P91468	-2.09296	-1.06554	2.09296	down	PSMA7	proteasome (prosome, macropain) subunit, alpha type, 7	FALSE	Homo sapiens proteasome (prosome, macropain) subunit, alpha type, 7 (PSMA7), mRNA [NM_002792]	5688	GO:0005515|GO:0002474|GO:0010467|GO:0090263|GO:0005634|GO:0044281|GO:0031145|GO:0005829|GO:0004298|GO:0042802|GO:0034641|GO:0000082|GO:0016032|GO:0090090|GO:0070062|GO:0006977|GO:0000209|GO:0005839|GO:0000502|GO:0043066|GO:0006521|GO:0051437|GO:0042590|GO:0006915|GO:0042981|GO:0051436|GO:0051439|GO:0019773|GO:0002479|GO:0005654|GO:0000278	60715987	chr20	60715928	-	hs|20q13.33	NM_002792	chr20:60715987-60715928	NM_002792	Hs.233952
A_23_P200874	-2.09871	-1.0695	2.09871	down	CEP85	centrosomal protein 85kDa	FALSE	Homo sapiens centrosomal protein 85kDa (CEP85), transcript variant 1, mRNA [NM_022778]	64793	GO:0005515|GO:0005813|GO:0005737|GO:0000922|GO:0005794|GO:0005730	26604436	chr1	26604377	+	hs|1p36.11	NM_022778	chr1:26604377-26604436	NM_022778	Hs.63795
A_33_P3348787	-2.10197	-1.07174	2.10197	down			FALSE				137719081	chr4	137719022	-	hs|4q28.3		chr4:137719081-137719022
A_24_P62237	-2.10232	-1.07198	2.10232	down	CERK	ceramide kinase	FALSE	Homo sapiens ceramide kinase (CERK), mRNA [NM_022766]	64781	GO:0006665|GO:0000287|GO:0005886|GO:0006687|GO:0006672|GO:0044281|GO:0055085|GO:0005524|GO:0001729|GO:0007205|GO:0005739|GO:0003951|GO:0004143|GO:0046834|GO:0016021	47081327	chr22	47081268	-	hs|22q13.31	NM_022766	chr22:47081327-47081268	NM_022766	Hs.200668
A_24_P100761	-2.1048	-1.07368	2.1048	down	BCAS3	breast carcinoma amplified sequence 3	FALSE	Homo sapiens breast carcinoma amplified sequence 3 (BCAS3), transcript variant 2, mRNA [NM_017679]	54828	GO:0005515|GO:0005881|GO:0034259|GO:2000251|GO:0051491|GO:0035257|GO:0005634|GO:0071944|GO:0051895|GO:0042393|GO:0005737|GO:0042594|GO:0045944|GO:0031023|GO:0043089|GO:0007030|GO:0045111|GO:0016192|GO:0031252|GO:0035035|GO:0035148|GO:2000114|GO:0048487|GO:0035327|GO:0071391|GO:0090316|GO:0001525|GO:0043085|GO:0032864|GO:0006351|GO:0010595|GO:0010698|GO:0003682|GO:0008134	59469449	chr17	59469390	+	hs|17q23.2	NM_017679	chr17:59469390-59469449	NM_017679	Hs.655028
A_33_P3380523	-2.10605	-1.07454	2.10605	down	PRTFDC1	phosphoribosyl transferase domain containing 1	FALSE	phosphoribosyl transferase domain containing 1 [Source:HGNC Symbol;Acc:HGNC:23333] [ENST00000376376]	56952	GO:0006178|GO:0006166|GO:0006168|GO:0000287|GO:0000166|GO:0046100|GO:0032264|GO:0032263|GO:0004422|GO:0046038|GO:0042803|GO:0005829	25197491	chr10	25197432	-	hs|10p12.1		chr10:25197491-25197432
A_23_P334664	-2.10755	-1.07556	2.10755	down	PML	promyelocytic leukemia	FALSE	Homo sapiens promyelocytic leukemia (PML), transcript variant 8, mRNA [NM_033247]	5371	GO:0051974|GO:0005515|GO:0030308|GO:0010522|GO:0019221|GO:0046332|GO:0006605|GO:0042803|GO:0051607|GO:0032211|GO:0030578|GO:0030099|GO:0007179|GO:0009411|GO:0010332|GO:0031625|GO:0006977|GO:0031965|GO:0046982|GO:0003713|GO:0032469|GO:0032922|GO:0048384|GO:0007182|GO:0042771|GO:0045165|GO:0051457|GO:0045930|GO:0045087|GO:0007184|GO:0002230|GO:0008270|GO:0005654|GO:0042406|GO:0045892|GO:0008285|GO:…	74317228	chr15	74315721	+	hs|15q24.1	NM_033247	chr15:74315721-74317228	NM_033247	Hs.526464
A_23_P156697	-2.10777	-1.07571	2.10777	down	ABHD16A	abhydrolase domain containing 16A	FALSE	Homo sapiens abhydrolase domain containing 16A (ABHD16A), transcript variant 1, mRNA [NM_021160]	7920	GO:0016787|GO:0008152|GO:0016021	31655629	chr6	31655487	-	hs|6p21.33	NM_021160	chr6:31655629-31655487	NM_021160	Hs.388188
A_24_P229164	-2.11387	-1.07988	2.11387	down	HIP1R	huntingtin interacting protein 1 related	FALSE	Homo sapiens huntingtin interacting protein 1 related (HIP1R), transcript variant 1, mRNA [NM_003959]	9026	GO:0005515|GO:0048471|GO:0030036|GO:0030136|GO:0003779|GO:0006898|GO:0043231|GO:0030665|GO:0005737|GO:0005905|GO:0005856|GO:0030674|GO:0035091	123346609	chr12	123346550	+	hs|12q24.31	NM_003959	chr12:123346550-123346609	NM_003959	Hs.524815
A_23_P101707	-2.1149	-1.08059	2.1149	down	PLIN3	perilipin 3	FALSE	Homo sapiens perilipin 3 (PLIN3), transcript variant 1, mRNA [NM_005817]	10226	GO:0005811|GO:0005515|GO:0005737|GO:0005794|GO:0016020|GO:0016192|GO:0010008|GO:0043231|GO:0005768	4839174	chr19	4839115	-	hs|19p13.3	NM_005817	chr19:4839174-4839115	NM_005817	Hs.140452
A_24_P168726	-2.11598	-1.08133	2.11598	down	NF2	neurofibromin 2 (merlin)	FALSE	Homo sapiens neurofibromin 2 (merlin) (NF2), transcript variant 13, mRNA [NM_181831]	4771	GO:0005515|GO:0048471|GO:0008285|GO:0030036|GO:0070306|GO:0005886|GO:0045597|GO:0042524|GO:0031527|GO:0005634|GO:0032154|GO:0043409|GO:0014010|GO:0005737|GO:1900180|GO:0031647|GO:0005912|GO:0042475|GO:0005856|GO:2000177|GO:0042518|GO:0022408|GO:0030336|GO:0001707|GO:0005730|GO:0045177|GO:0032587|GO:0003779|GO:0007398|GO:0046426|GO:0045216|GO:0030027|GO:0035330|GO:0021766|GO:0016020|GO:0051496|GO:…	30077519	chr22	30077460	+	hs|22q12.2	NM_181831	chr22:30077460-30077519	NM_181831	Hs.187898
A_23_P376661	-2.1173	-1.08223	2.1173	down	NIT1	nitrilase 1	FALSE	Homo sapiens nitrilase 1 (NIT1), transcript variant 1, mRNA [NM_005600]	4817	GO:0005739|GO:0008150|GO:0006807|GO:0000257|GO:0005634|GO:0070062	161090022	chr1	161089963	+	hs|1q23.3	NM_005600	chr1:161089963-161090022	NM_005600	Hs.146406
A_33_P3263497	-2.12091	-1.08468	2.12091	down	SNED1	sushi, nidogen and EGF-like domains 1	FALSE	sushi, nidogen and EGF-like domains 1 [Source:HGNC Symbol;Acc:HGNC:24696] [ENST00000401884]	25992	GO:0007160|GO:0005509|GO:0070062	242013396	chr2	242013337	+	hs|2q37.3	AL833363	chr2:242013337-242013396		Hs.471834
A_33_P3406408	-2.12344	-1.0864	2.12344	down	MANBAL	mannosidase, beta A, lysosomal-like	FALSE	Homo sapiens mannosidase, beta A, lysosomal-like (MANBAL), transcript variant 1, mRNA [NM_022077]	63905	GO:0016021	35945042	chr20	35944983	+	hs|20q11.23	NM_022077	chr20:35944983-35945042	NM_022077	Hs.6126
A_23_P386942	-2.12359	-1.0865	2.12359	down	DIRAS1	DIRAS family, GTP-binding RAS-like 1	FALSE	Homo sapiens DIRAS family, GTP-binding RAS-like 1 (DIRAS1), mRNA [NM_145173]	148252	GO:0006184|GO:0005886|GO:0043406|GO:0007264|GO:0003924|GO:0005525|GO:0051019	2714640	chr19	2714581	-	hs|19p13.3	NM_145173	chr19:2714640-2714581	NM_145173	Hs.172753
A_23_P344531	-2.12619	-1.08827	2.12619	down	SYNPO	synaptopodin	FALSE	Homo sapiens synaptopodin (SYNPO), transcript variant 1, mRNA [NM_007286]	11346	GO:0005515|GO:0005737|GO:0001725|GO:0043197|GO:0045211|GO:0032233|GO:0051492|GO:0043204|GO:0014069|GO:0003779|GO:0005923|GO:0015629	150038455	chr5	150038396	+	hs|5q33.1	NM_007286	chr5:150038396-150038455	NM_007286	Hs.435228
A_32_P103633	-2.1268	-1.08869	2.1268	down	MCM2	minichromosome maintenance complex component 2	FALSE	Homo sapiens minichromosome maintenance complex component 2 (MCM2), transcript variant 1, mRNA [NM_004526]	4171	GO:0005515|GO:0042555|GO:0006334|GO:0005634|GO:0003688|GO:0003677|GO:0005524|GO:0046872|GO:0003678|GO:0006260|GO:0042393|GO:0007049|GO:0006271|GO:0000082|GO:0005737|GO:0006270|GO:0015630|GO:0006268|GO:0071353|GO:0005654|GO:0005664|GO:0000278|GO:0000785	127340864	chr3	127340805	+	hs|3q21.3	NM_004526	chr3:127340805-127340864	NM_004526	Hs.477481
A_23_P58102	-2.12702	-1.08883	2.12702	down	EXOSC7	exosome component 7	FALSE	Homo sapiens exosome component 7 (EXOSC7), transcript variant 1, mRNA [NM_015004]	23016	GO:0005515|GO:0010467|GO:0003723|GO:0006364|GO:0005730|GO:0004532|GO:0043928|GO:0005634|GO:0000178|GO:0005829|GO:0006401|GO:0000175|GO:0000288	45043059	chr3	45038715	+	hs|3p21.31	NM_015004	chr3:45038715-45043059	NM_015004	Hs.719958
A_32_P33083	-2.12891	-1.09011	2.12891	down	VCX2	variable charge, X-linked 2	FALSE	Homo sapiens variable charge, X-linked 2 (VCX2), mRNA [NM_016378]	51480	GO:0008150|GO:0003674|GO:0005575	8138161	chrX	8138102	-	hs|Xp22.31	NM_016378	chrX:8138161-8138102	NM_016378	Hs.279737
A_19_P00318213	-2.135	-1.09424	2.135	down	HCG18	HLA complex group 18 (non-protein coding)	FALSE	Homo sapiens HLA complex group 18 (non-protein coding) (HCG18), transcript variant 1, long non-coding RNA [NR_024052]	414777		30282105	chr6	30282046	-	hs|6p22.1	NR_024052	chr6:30282105-30282046	NR_024052	Hs.485041
A_24_P345822	-2.13665	-1.09535	2.13665	down	TFG	TRK-fused gene	FALSE	Homo sapiens TRK-fused gene (TFG), transcript variant 1, mRNA [NM_006070]	10342	GO:0005515|GO:0007165|GO:0005737|GO:0004871|GO:0043123|GO:0070062|GO:0042802	100467021	chr3	100463745	+	hs|3q12.2	NM_006070	chr3:100463745-100467021	NM_006070	Hs.518123
A_24_P461497	-2.1368	-1.09545	2.1368	down			FALSE				9629563	chr19	9629504	+	hs|19p13.2		chr19:9629504-9629563
A_23_P103532	-2.13715	-1.09569	2.13715	down	GPR161	G protein-coupled receptor 161	FALSE	Homo sapiens G protein-coupled receptor 161 (GPR161), transcript variant 1, mRNA [NM_001267609]	23432	GO:0030666|GO:0060170|GO:0007186|GO:0004930|GO:0030819|GO:0007275|GO:0072372|GO:0016021|GO:0055037	168065891	chr1	168065832	-	hs|1q24.2	NM_001267609	chr1:168065891-168065832	NM_001267609	Hs.271809
A_24_P21044	-2.13803	-1.09628	2.13803	down	PSMG3	proteasome (prosome, macropain) assembly chaperone 3	FALSE	Homo sapiens proteasome (prosome, macropain) assembly chaperone 3 (PSMG3), transcript variant 1, mRNA [NM_032302]	84262		1607480	chr7	1607421	-	hs|7p22.3	NM_032302	chr7:1607480-1607421	NM_032302	Hs.446311
A_23_P54622	-2.13866	-1.09671	2.13866	down	KIF22	kinesin family member 22	FALSE	Homo sapiens kinesin family member 22 (KIF22), transcript variant 1, mRNA [NM_007317]	3835	GO:0008017|GO:0005871|GO:0005874|GO:0005819|GO:0005634|GO:0003777|GO:0003677|GO:0005524|GO:0005829|GO:0019886|GO:0007067|GO:0005737|GO:0006281|GO:0007596|GO:0007062|GO:0000776|GO:0005654|GO:0007080|GO:0016887|GO:0000785|GO:0005925|GO:0007018	29816143	chr16	29815336	+	hs|16p11.2	NM_007317	chr16:29815336-29816143	NM_007317	Hs.612151
A_33_P3381265	-2.13897	-1.09692	2.13897	down	CYB5R2	cytochrome b5 reductase 2	FALSE	Homo sapiens cytochrome b5 reductase 2 (CYB5R2), transcript variant 1, mRNA [NM_001302826]	51700	GO:0005739|GO:0016020|GO:0004128|GO:0016126|GO:0005634|GO:0055114	7687770	chr11	7687711	-	hs|11p15.4	NM_001302826	chr11:7687770-7687711	NM_001302826	Hs.414362
A_21_P0009412	-2.13898	-1.09692	2.13898	down	LINC00673	long intergenic non-protein coding RNA 673	FALSE	Homo sapiens long intergenic non-protein coding RNA 673 (LINC00673), long non-coding RNA [NR_036488]	100499467		70427280	chr17	70424392	-	hs|17q24.3	NR_036488	chr17:70427280-70424392	NR_036488	Hs.157726
A_32_P84728	-2.14035	-1.09784	2.14035	down			FALSE	Q6AFL3_LEIXX (Q6AFL3) DNA photolyase, partial (5%) [THC2685750]			186393377	chr4	186393318	+	hs|4q35.1		chr4:186393318-186393377
A_23_P343411	-2.14096	-1.09826	2.14096	down	AGRN	agrin	FALSE	Homo sapiens agrin (AGRN), mRNA [NM_198576]	375790	GO:0005515|GO:0007009|GO:0002162|GO:0010469|GO:0030054|GO:0005886|GO:0007603|GO:0051491|GO:0045202|GO:0044281|GO:0005615|GO:0035374|GO:0005737|GO:0043525|GO:0030198|GO:0007411|GO:0007528|GO:0045944|GO:0033691|GO:0030204|GO:0030203|GO:0070062|GO:0043202|GO:0009986|GO:0005975|GO:0005796|GO:0045887|GO:0005509|GO:0005605|GO:0006027|GO:0043395|GO:0005576|GO:0045213|GO:0001523|GO:0007213|GO:0006024|GO:…	991245	chr1	991186	+	hs|1p36.33	NM_198576	chr1:991186-991245	NM_198576	Hs.273330
A_23_P7655	-2.14113	-1.09837	2.14113	down	BNIP1	BCL2/adenovirus E1B 19kDa interacting protein 1	FALSE	Homo sapiens BCL2/adenovirus E1B 19kDa interacting protein 1 (BNIP1), transcript variant BNIP1-a, mRNA [NM_013978]	662	GO:0005515|GO:0043066|GO:0005783|GO:0006914|GO:0097194|GO:0006915|GO:0031201|GO:0030176|GO:0005635|GO:0043231|GO:0005739|GO:0005484|GO:0005737|GO:0016320|GO:0016192|GO:0007029	172590940	chr5	172590881	+	hs|5q35.1	NM_013978	chr5:172590881-172590940	NM_013978	Hs.145726
A_23_P257726	-2.14527	-1.10116	2.14527	down	C9orf156	chromosome 9 open reading frame 156	FALSE	Homo sapiens chromosome 9 open reading frame 156 (C9orf156), mRNA [NM_016481]	51531	GO:0016787|GO:0008152|GO:0016032	100672274	chr9	100667248	-	hs|9q22.33	NM_016481	chr9:100672274-100667248	NM_016481	Hs.9196
A_21_P0011001	-2.15337	-1.1066	2.15337	down	PCSK7	proprotein convertase subtilisin/kexin type 7	FALSE	Homo sapiens proprotein convertase subtilisin/kexin type 7 (PCSK7), mRNA [NM_004716]	9159	GO:0030173|GO:0016486|GO:0004252|GO:0016485|GO:0006508|GO:0008233	117076653	chr11	117076594	-	hs|11q23.3	NM_004716	chr11:117076653-117076594	NM_004716	Hs.648612
A_33_P3380331	-2.1543	-1.10722	2.1543	down	NKIRAS2	NFKB inhibitor interacting Ras-like 2	FALSE	Homo sapiens NFKB inhibitor interacting Ras-like 2 (NKIRAS2), transcript variant 3, mRNA [NM_001144927]	28511	GO:0006184|GO:0005737|GO:0016020|GO:0007264|GO:0007249|GO:0003924|GO:0005575|GO:0005525	40175958	chr17	40175899	+	hs|17q21.2	NM_001144927	chr17:40175899-40175958	NM_001144927	Hs.632252
A_33_P3361257	-2.15441	-1.10729	2.15441	down	NOP16	NOP16 nucleolar protein	FALSE	Homo sapiens NOP16 nucleolar protein (NOP16), transcript variant 3, mRNA [NM_016391]	51491	GO:0005730|GO:0042273|GO:0005634|GO:0043231	175811304	chr5	175811245	-	hs|5q35.2	NM_016391	chr5:175811304-175811245	NM_016391	Hs.696283
A_24_P39211	-2.15606	-1.10839	2.15606	down	ING1	inhibitor of growth family, member 1	FALSE	Homo sapiens inhibitor of growth family, member 1 (ING1), transcript variant 1, mRNA [NM_198219]	3621	GO:0005515|GO:0030308|GO:0007049|GO:0008285|GO:0008270|GO:0005634|GO:0035064|GO:0045893|GO:0006606|GO:0010941|GO:0016568	111372177	chr13	111372118	+	hs|13q34	NM_198219	chr13:111372118-111372177	NM_198219	Hs.46700
A_23_P435501	-2.15708	-1.10908	2.15708	down	SERINC3	serine incorporator 3	FALSE	Homo sapiens serine incorporator 3 (SERINC3), transcript variant 2, mRNA [NM_198941]	10955	GO:0006665|GO:0015194|GO:0005794|GO:0005886|GO:0015825|GO:0016021|GO:0006658	43135555	chr20	43135496	-	hs|20q13.12	NM_198941	chr20:43135555-43135496	NM_198941	Hs.272168
A_33_P3330546	-2.16312	-1.11311	2.16312	down	ZNF746	zinc finger protein 746	FALSE	Homo sapiens zinc finger protein 746 (ZNF746), transcript variant 2, mRNA [NM_152557]	155061	GO:0005515|GO:0003700|GO:0044212|GO:0005634|GO:0000122|GO:0000978|GO:0006351|GO:0046872|GO:0001078|GO:0005737|GO:0045944|GO:0045892|GO:0031625	149191520	chr7	149191461	-	hs|7q36.1	NM_152557	chr7:149191520-149191461	NM_152557	Hs.24643
A_33_P3376551	-2.16683	-1.11559	2.16683	down	PTGFR	prostaglandin F receptor (FP)	FALSE	Homo sapiens prostaglandin F receptor (FP) (PTGFR), transcript variant 2, mRNA [NM_001039585]	5737	GO:0043066|GO:0008284|GO:0005737|GO:0035584|GO:0007567|GO:0007186|GO:0005886|GO:0005887|GO:0071799|GO:0032496|GO:0005576|GO:0004958	79005248	chr1	79005189	+	hs|1p31.1	NM_001039585	chr1:79005189-79005248	NM_001039585	Hs.654365
A_23_P214080	-2.16756	-1.11607	2.16756	down	EGR1	early growth response 1	FALSE	Homo sapiens early growth response 1 (EGR1), mRNA [NM_001964]	1958	GO:0005515|GO:0003700|GO:0006366|GO:0048709|GO:0019221|GO:0060291|GO:0042220|GO:0072303|GO:0003690|GO:0043525|GO:0060337|GO:0048169|GO:0051602|GO:0007611|GO:0031667|GO:0035035|GO:0032869|GO:0000976|GO:0030509|GO:0000122|GO:0000979|GO:0071317|GO:0071383|GO:0007623|GO:0005654|GO:0071873|GO:0045893|GO:0008134|GO:0045471|GO:0072110|GO:0005634|GO:0071480|GO:0035914|GO:0046872|GO:0071372|GO:0005737|GO:…	137804950	chr5	137804891	+	hs|5q31.2	NM_001964	chr5:137804891-137804950	NM_001964	Hs.326035
A_24_P201171	-2.17479	-1.12087	2.17479	down	STXBP1	syntaxin binding protein 1	FALSE	Homo sapiens syntaxin binding protein 1 (STXBP1), transcript variant 1, mRNA [NM_003165]	6812	GO:0005886|GO:0035542|GO:0007268|GO:0060292|GO:0044281|GO:0015031|GO:0007269|GO:0042802|GO:0006904|GO:0005829|GO:0005739|GO:0043524|GO:0007412|GO:0005737|GO:0000149|GO:0031091|GO:0017075|GO:0070062|GO:0019905|GO:0019901|GO:0019904|GO:0050821|GO:0010807|GO:0007274|GO:0072659|GO:0014047|GO:0070527|GO:0043234|GO:0047485|GO:0006112|GO:0050796|GO:0045956|GO:0031630|GO:0002576|GO:0016188|GO:0032229|GO:…	130454251	chr9	130454192	+	hs|9q34.11	NM_003165	chr9:130454192-130454251	NM_003165	Hs.288229
A_33_P3273552	-2.17626	-1.12185	2.17626	down	KRT83	keratin 83, type II	FALSE	Homo sapiens keratin 83, type II (KRT83), mRNA [NM_002282]	3889	GO:0042633|GO:0008544|GO:0005198|GO:0007568|GO:0045095|GO:0005615	52709761	chr12	52709702	-	hs|12q13.13	NM_002282	chr12:52709761-52709702	NM_002282	Hs.720768
A_23_P78092	-2.17855	-1.12337	2.17855	down	EVI2A	ecotropic viral integration site 2A	FALSE	Homo sapiens ecotropic viral integration site 2A (EVI2A), transcript variant 1, mRNA [NM_001003927]	2123	GO:0007165|GO:0016021|GO:0004888	29645461	chr17	29645402	-	hs|17q11.2	NM_001003927	chr17:29645461-29645402	NM_001003927	Hs.591198
A_23_P126689	-2.17992	-1.12428	2.17992	down	USP21	ubiquitin specific peptidase 21	FALSE	Homo sapiens ubiquitin specific peptidase 21 (USP21), transcript variant 3, mRNA [NM_001014443]	27005	GO:0016578|GO:0006355|GO:0004843|GO:0005886|GO:0003713|GO:0005575|GO:0046872|GO:0006351|GO:0004197|GO:0019784|GO:0005737|GO:0061136|GO:0005654|GO:0043161|GO:0008234|GO:0045893	161134869	chr1	161134724	+	hs|1q23.3	NM_001014443	chr1:161134724-161134869	NM_001014443	Hs.8015
A_23_P41716	-2.18345	-1.12661	2.18345	down	GNB2L1	guanine nucleotide binding protein (G protein), beta polypeptide 2-like 1	FALSE	Homo sapiens guanine nucleotide binding protein (G protein), beta polypeptide 2-like 1 (GNB2L1), mRNA [NM_006098]	10399	GO:0017148|GO:0005515|GO:0030308|GO:0042803|GO:0005080|GO:0043025|GO:0005856|GO:0042169|GO:0070062|GO:0032464|GO:0030335|GO:0019903|GO:0051343|GO:0030496|GO:2001244|GO:0001891|GO:0008656|GO:0001649|GO:0043547|GO:0007049|GO:0048511|GO:0019899|GO:0051302|GO:0051898|GO:0048471|GO:0007369|GO:0061099|GO:0030178|GO:0015935|GO:0032436|GO:0005634|GO:0030425|GO:0005829|GO:0005739|GO:0032880|GO:0050765|GO:…	180668610	chr5	180668551	-	hs|5q35.3	NM_006098	chr5:180668610-180668551	NM_006098	Hs.5662
A_33_P3306146	-2.18445	-1.12727	2.18445	down	PLAU	plasminogen activator, urokinase	FALSE	Homo sapiens plasminogen activator, urokinase (PLAU), transcript variant 2, mRNA [NM_001145031]	5328	GO:0005515|GO:0033628|GO:0001666|GO:0010469|GO:0004252|GO:0005886|GO:0009986|GO:0014910|GO:0014909|GO:0005576|GO:2000097|GO:0005615|GO:0061041|GO:0007165|GO:0006935|GO:0007596|GO:0042127|GO:0006508|GO:0042730|GO:0005925|GO:0070062	75674673	chr10	75674614	+	hs|10q22.2	NM_001145031	chr10:75674614-75674673	NM_001145031	Hs.77274
A_23_P213000	-2.18518	-1.12775	2.18518	down	WDR1	WD repeat domain 1	FALSE	Homo sapiens WD repeat domain 1 (WDR1), transcript variant 1, mRNA [NM_017491]	9948	GO:0030054|GO:0005884|GO:0007605|GO:0002102|GO:0030168|GO:0003779|GO:0005576|GO:0042995|GO:0005829|GO:0048713|GO:0005737|GO:0007596|GO:0002576|GO:0070062	10076770	chr4	10076711	-	hs|4p16.1	NM_017491	chr4:10076770-10076711	NM_017491	Hs.128548
A_23_P103099	-2.18638	-1.12855	2.18638	down	RBFOX2	RNA binding protein, fox-1 homolog (C. elegans) 2	FALSE	Homo sapiens RNA binding protein, fox-1 homolog (C. elegans) 2 (RBFOX2), transcript variant 1, mRNA [NM_001031695]	23543	GO:0005515|GO:0006397|GO:0008380|GO:0016070|GO:0003714|GO:0003723|GO:0005634|GO:0021942|GO:0003729|GO:0010724|GO:0048813|GO:0005737|GO:0000166|GO:0000381|GO:0042127|GO:0050885|GO:0005654|GO:0045892|GO:0030520|GO:0008134	36174111	chr22	36164377	-	hs|22q12.3	NM_001031695	chr22:36174111-36164377	NM_001031695	Hs.282998
A_24_P941359	-2.18985	-1.13083	2.18985	down	FAM65B	family with sequence similarity 65, member B	FALSE	Homo sapiens family with sequence similarity 65, member B (FAM65B), transcript variant 1, mRNA [NM_014722]	9750	GO:0005739|GO:0005515|GO:0005737|GO:0060171|GO:0007517|GO:0007605|GO:0030175|GO:0005856|GO:0030154	24804801	chr6	24804742	-	hs|6p22.3	NM_014722	chr6:24804801-24804742	NM_014722	Hs.559459
A_23_P14928	-2.19073	-1.13141	2.19073	down	COQ9	coenzyme Q9	FALSE	Homo sapiens coenzyme Q9 (COQ9), mRNA [NM_020312]	57017	GO:0005739|GO:0006744|GO:0006120	57494807	chr16	57494748	+	hs|16q21	NM_020312	chr16:57494748-57494807	NM_020312	Hs.513632
A_24_P829183	-2.19183	-1.13213	2.19183	down	FLJ32255	uncharacterized LOC643977	FALSE	Homo sapiens uncharacterized LOC643977 (FLJ32255), long non-coding RNA [NR_104643]	643977		42991176	chr5	42991117	-	hs|5p12	NR_104643	chr5:42991176-42991117	NR_104643	Hs.535791
A_23_P31372	-2.19217	-1.13236	2.19217	down	MDH2	malate dehydrogenase 2, NAD (mitochondrial)	FALSE	Homo sapiens malate dehydrogenase 2, NAD (mitochondrial) (MDH2), transcript variant 1, mRNA [NM_005918]	4191	GO:0044262|GO:0006099|GO:0046554|GO:0005886|GO:0005975|GO:0005743|GO:0006094|GO:0006107|GO:0006108|GO:0005634|GO:0044281|GO:0043621|GO:0006734|GO:0005739|GO:0005759|GO:0009405|GO:0030060|GO:0006006|GO:0005654|GO:0006475|GO:0044237|GO:0070062	75694255	chr7	75694196	+	hs|7q11.23	NM_005918	chr7:75694196-75694255	NM_005918	Hs.520967
A_24_P81900	-2.19336	-1.13314	2.19336	down	SLC2A3	solute carrier family 2 (facilitated glucose transporter), member 3	FALSE	Homo sapiens solute carrier family 2 (facilitated glucose transporter), member 3 (SLC2A3), mRNA [NM_006931]	6515	GO:0005886|GO:0005975|GO:0006767|GO:0044281|GO:0055085|GO:0008645|GO:0019852|GO:0015758|GO:0006766|GO:0009405|GO:0016021|GO:0005355|GO:0070062	8072983	chr12	8072924	-	hs|12p13.31	NM_006931	chr12:8072983-8072924	NM_006931	Hs.419240
A_23_P145965	-2.19728	-1.13572	2.19728	down	TPST1	tyrosylprotein sulfotransferase 1	FALSE	Homo sapiens tyrosylprotein sulfotransferase 1 (TPST1), mRNA [NM_003596]	8460	GO:0006954|GO:0016020|GO:0000139|GO:0016021|GO:0008476|GO:0006478	65825223	chr7	65825164	+	hs|7q11.21	NM_003596	chr7:65825164-65825223	NM_003596	Hs.421194
A_24_P233850	-2.1984	-1.13645	2.1984	down	SDHC	succinate dehydrogenase complex, subunit C, integral membrane protein, 15kDa	FALSE	Homo sapiens succinate dehydrogenase complex, subunit C, integral membrane protein, 15kDa (SDHC), transcript variant 1, mRNA [NM_003001]	6391	GO:0006099|GO:0005743|GO:0009055|GO:0044281|GO:0046872|GO:0005739|GO:0009060|GO:0022904|GO:0005749|GO:0000104|GO:0016021|GO:0044237|GO:0055114|GO:0020037|GO:0045273	161326551	chr1	161326492	+	hs|1q23.3	NM_003001	chr1:161326492-161326551	NM_003001	Hs.444472
A_24_P100234	-2.20029	-1.13769	2.20029	down	MORC2	MORC family CW-type zinc finger 2	FALSE	Homo sapiens MORC family CW-type zinc finger 2 (MORC2), transcript variant 3, mRNA [NM_014941]	22880	GO:0005737|GO:0006631|GO:0008270|GO:0005654|GO:0005634|GO:0005829	31328377	chr22	31324167	-	hs|22q12.2	NM_014941	chr22:31328377-31324167	NM_014941	Hs.555918
A_32_P112279	-2.20213	-1.1389	2.20213	down	CHTF8	CTF8, chromosome transmission fidelity factor 8 homolog (S. cerevisiae)	FALSE	Homo sapiens CTF8, chromosome transmission fidelity factor 8 homolog (S. cerevisiae) (CHTF8), transcript variant 1, mRNA [NM_001039690]	54921	GO:0006260|GO:0007049|GO:0005634|GO:0003677|GO:0070062	69152618	chr16	69152559	-	hs|16q22.1	NM_001039690	chr16:69152618-69152559	NM_001039690	Hs.85962
A_33_P3383471	-2.20367	-1.13991	2.20367	down	PPP1R1A	protein phosphatase 1, regulatory (inhibitor) subunit 1A	FALSE	Homo sapiens cDNA FLJ41975 fis, clone SKNMC2006998, moderately similar to PROTEIN PHOSPHATASE INHIBITOR 1. [AK123969]	5502	GO:0035556|GO:0005515|GO:0005737|GO:0005977|GO:0004865|GO:0006469|GO:0005615	54971267	chr12	54971208	-	hs|12q13.2	AK123969	chr12:54971267-54971208		Hs.505662
A_23_P39955	-2.20536	-1.14101	2.20536	down	ACTG2	actin, gamma 2, smooth muscle, enteric	FALSE	Homo sapiens actin, gamma 2, smooth muscle, enteric (ACTG2), transcript variant 1, mRNA [NM_001615]	72	GO:0006936|GO:0072562|GO:0005856|GO:0005615|GO:0005524|GO:0071944|GO:0070062|GO:0005829	74146759	chr2	74146700	+	hs|2p13.1	NM_001615	chr2:74146700-74146759	NM_001615	Hs.516105
A_23_P84565	-2.20674	-1.14191	2.20674	down	POLR3D	polymerase (RNA) III (DNA directed) polypeptide D, 44kDa	FALSE	Homo sapiens polymerase (RNA) III (DNA directed) polypeptide D, 44kDa (POLR3D), mRNA [NM_001722]	661	GO:0032728|GO:0010467|GO:0000790|GO:0006386|GO:0006385|GO:0003677|GO:0006383|GO:0005829|GO:0051607|GO:0005737|GO:0045089|GO:0001056|GO:0045087|GO:0003682|GO:0005666|GO:0005654|GO:0032481	22108303	chr8	22108244	+	hs|8p21.3	NM_001722	chr8:22108244-22108303	NM_001722	Hs.148342
A_23_P204395	-2.20718	-1.14221	2.20718	down	AACS	acetoacetyl-CoA synthetase	FALSE	Homo sapiens acetoacetyl-CoA synthetase (AACS), mRNA [NM_023928]	65985	GO:0007584|GO:0042493|GO:0045471|GO:0034201|GO:0005524|GO:0014074|GO:0047760|GO:0005829|GO:0001889|GO:0071397|GO:0042594|GO:0071394|GO:0050872|GO:0006631|GO:0032024|GO:0071333|GO:0060612|GO:0030729	125627440	chr12	125627381	+	hs|12q24.31	NM_023928	chr12:125627381-125627440	NM_023928	Hs.656073
A_33_P3407049	-2.20924	-1.14355	2.20924	down			FALSE				143342842	chr7	143342783	-	hs|7q35		chr7:143342842-143342783
A_33_P3211818	-2.21711	-1.14868	2.21711	down	RUNX1	runt-related transcription factor 1	FALSE	Homo sapiens runt-related transcription factor 1 (RUNX1), transcript variant 2, mRNA [NM_001001890]	861	GO:0005515|GO:0003700|GO:0071560|GO:0005634|GO:0042803|GO:0043231|GO:0031069|GO:2000872|GO:0071336|GO:0005737|GO:0045944|GO:0030854|GO:0070491|GO:0030099|GO:0030853|GO:0035162|GO:0030097|GO:0000975|GO:0000977|GO:0046982|GO:0005509|GO:0060216|GO:0009966|GO:0001228|GO:0007417|GO:0005524|GO:0003677|GO:0001701|GO:0045766|GO:0006351|GO:0005604|GO:0001889|GO:0071425|GO:0001501|GO:0048935|GO:0005654|GO:…	36171660	chr21	36171601	-	hs|21q22.12	NM_001001890	chr21:36171660-36171601	NM_001001890	Hs.149261
A_23_P158024	-2.21721	-1.14874	2.21721	down	DCTN3	dynactin 3 (p22)	FALSE	Homo sapiens dynactin 3 (p22) (DCTN3), transcript variant 1, mRNA [NM_007234]	11258	GO:0005515|GO:0048471|GO:0005813|GO:0006996|GO:0005819|GO:0030496|GO:0032154|GO:0005829|GO:0019886|GO:0000910|GO:0007067|GO:0005198|GO:0000086|GO:0000777|GO:0000278|GO:0005869|GO:0007017	34617948	chr9	34617889	-	hs|9p13.3	NM_007234	chr9:34617948-34617889	NM_007234	Hs.511768
A_23_P147245	-2.21816	-1.14937	2.21816	down	OSBPL10	oxysterol binding protein-like 10	FALSE	Homo sapiens oxysterol binding protein-like 10 (OSBPL10), transcript variant 1, mRNA [NM_017784]	114884	GO:0015485|GO:0006869	31702460	chr3	31702401	-	hs|3p23	NM_017784	chr3:31702460-31702401	NM_017784	Hs.150122
A_23_P314101	-2.22361	-1.15291	2.22361	down	SUSD2	sushi domain containing 2	FALSE	Homo sapiens sushi domain containing 2 (SUSD2), mRNA [NM_019601]	56241	GO:0005515|GO:0006955|GO:0005886|GO:0030247|GO:0016021|GO:0006898|GO:0070062|GO:0005044	24585037	chr22	24584978	+	hs|22q11.23	NM_019601	chr22:24584978-24585037	NM_019601	Hs.131819
A_23_P162589	-2.22379	-1.15302	2.22379	down	VDR	vitamin D (1,25- dihydroxyvitamin D3) receptor	FALSE	Homo sapiens vitamin D (1,25- dihydroxyvitamin D3) receptor (VDR), transcript variant 2, mRNA [NM_001017535]	7421	GO:0060558|GO:0005515|GO:0010839|GO:0010467|GO:0006367|GO:0003700|GO:0008285|GO:0003707|GO:0005634|GO:0046965|GO:0046697|GO:0010980|GO:0045618|GO:0045944|GO:0043401|GO:0006816|GO:0008434|GO:0060745|GO:0060058|GO:0006874|GO:0000122|GO:0003677|GO:0010628|GO:0043235|GO:0043565|GO:0007165|GO:0000902|GO:0050892|GO:0001501|GO:0070561|GO:0007595|GO:0005654|GO:0008270|GO:0070644|GO:0045892	48235561	chr12	48235502	-	hs|12q13.11	NM_001017535	chr12:48235561-48235502	NM_001017535	Hs.524368
A_33_P3260146	-2.22609	-1.15451	2.22609	down	C9orf3	chromosome 9 open reading frame 3	FALSE	Homo sapiens chromosome 9 open reading frame 3 (C9orf3), transcript variant 1, mRNA [NM_001193329]	84909	GO:0019370|GO:0005737|GO:0004177|GO:0006508|GO:0005730|GO:0008270|GO:0008237	97686441	chr9	97686382	+	hs|9q22.32	NM_001193329	chr9:97686382-97686441	NM_001193329	Hs.434253
A_21_P0013875	-2.22803	-1.15577	2.22803	down			FALSE	testis specific protein, Y-linked 15, pseudogene [Source:HGNC Symbol;Acc:HGNC:37474] [ENST00000457163]			9386866	chrY	9386807	+	hs|Yp11.2		chrY:9386807-9386866
A_23_P16538	-2.23051	-1.15737	2.23051	down	ELL	elongation factor RNA polymerase II	FALSE	Homo sapiens elongation factor RNA polymerase II (ELL), mRNA [NM_006532]	8178	GO:0005515|GO:0010467|GO:0006368|GO:0015030|GO:0006366|GO:0019902|GO:0035327|GO:0001701|GO:0008023|GO:0050434|GO:0042796|GO:0032786|GO:0016607|GO:0035363|GO:0010923|GO:0045945|GO:0042795|GO:0032968|GO:0016032|GO:0005654	18554077	chr19	18554018	-	hs|19p13.11	NM_006532	chr19:18554077-18554018	NM_006532	Hs.515260
A_33_P3358183	-2.23443	-1.15991	2.23443	down	PTGFR	prostaglandin F receptor (FP)	FALSE	Homo sapiens prostaglandin F receptor (FP) (PTGFR), transcript variant 1, mRNA [NM_000959]	5737	GO:0043066|GO:0008284|GO:0005737|GO:0035584|GO:0007567|GO:0007186|GO:0005886|GO:0005887|GO:0071799|GO:0032496|GO:0005576|GO:0004958	78959225	chr1	78959166	+	hs|1p31.1	NM_000959	chr1:78959166-78959225	NM_000959	Hs.654365
A_32_P59010	-2.2405	-1.16382	2.2405	down	TNFAIP8L3	tumor necrosis factor, alpha-induced protein 8-like 3	FALSE	Homo sapiens tumor necrosis factor, alpha-induced protein 8-like 3 (TNFAIP8L3), mRNA [NM_207381]	388121		51349922	chr15	51349863	-	hs|15q21.2	NM_207381	chr15:51349922-51349863	NM_207381	Hs.306343
A_33_P3351499	-2.24465	-1.16649	2.24465	down			FALSE	ribosomal protein L9 pseudogene 29 [Source:HGNC Symbol;Acc:HGNC:35533] [ENST00000591685]			76842103	chr17	76842044	-	hs|17q25.3		chr17:76842103-76842044
A_23_P420942	-2.24698	-1.16799	2.24698	down	MT1E	metallothionein 1E	FALSE	PREDICTED: Homo sapiens metallothionein 1E (MT1E), transcript variant X1, mRNA [XM_005255956]	4493	GO:0071294|GO:0048471|GO:0005737|GO:0008270|GO:0005634|GO:0071276|GO:0045926	56660673	chr16	56660614	+	hs|16q12.2	XM_005255956	chr16:56660614-56660673	XM_005255956
A_33_P3238157	-2.24882	-1.16917	2.24882	down	MYO18A	myosin XVIIIA	FALSE	Homo sapiens myosin XVIIIA (MYO18A), transcript variant 1, mRNA [NM_078471]	399687	GO:0005515|GO:0005802|GO:0043066|GO:0005793|GO:0042641|GO:0050714|GO:0031032|GO:0006259|GO:0016459|GO:0003677|GO:0005524|GO:0003774|GO:0051015|GO:0043531|GO:0000139|GO:0016020|GO:0016477|GO:0007030|GO:0048194|GO:0016887	27400929	chr17	27400870	-	hs|17q11.2	NM_078471	chr17:27400929-27400870	NM_078471	Hs.462590
A_23_P6836	-2.24915	-1.16938	2.24915	down	IP6K2	inositol hexakisphosphate kinase 2	FALSE	Homo sapiens inositol hexakisphosphate kinase 2 (IP6K2), transcript variant 1, mRNA [NM_016291]	51447	GO:0008440|GO:0030308|GO:0043065|GO:0043647|GO:0019221|GO:0052724|GO:0052723|GO:0005634|GO:0044281|GO:0000832|GO:0005524|GO:0046854|GO:0060337|GO:0006817|GO:0005654|GO:0045111	48728903	chr3	48728844	-	hs|3p21.31	NM_016291	chr3:48728903-48728844	NM_016291	Hs.595983
A_23_P5325	-2.2523	-1.1714	2.2523	down	ERCC3	excision repair cross-complementation group 3	FALSE	Homo sapiens excision repair cross-complementation group 3 (ERCC3), transcript variant 1, mRNA [NM_000122]	2071	GO:0005515|GO:0010467|GO:0006368|GO:0009650|GO:0006367|GO:0006366|GO:0006363|GO:0006362|GO:0006361|GO:0006360|GO:0000439|GO:0006979|GO:0009411|GO:0008094|GO:0032564|GO:0006370|GO:0006281|GO:0006283|GO:0005654|GO:0043138|GO:0006289|GO:0008134|GO:0035315|GO:0006200|GO:0005634|GO:0004003|GO:0008104|GO:0045944|GO:0016032|GO:0016887|GO:0001666|GO:0042277|GO:0043065|GO:0006915|GO:0005525|GO:0008022|GO:…	128018872	chr2	128018813	-	hs|2q14.3	NM_000122	chr2:128018872-128018813	NM_000122	Hs.469872
A_23_P216355	-2.25734	-1.17463	2.25734	down	TONSL	tonsoku-like, DNA repair protein	FALSE	Homo sapiens tonsoku-like, DNA repair protein (TONSL), mRNA [NM_013432]	4796	GO:0005515|GO:0042555|GO:0042393|GO:0035101|GO:0005737|GO:0000724|GO:0003714|GO:0042994|GO:0031297|GO:0005654|GO:0043596|GO:0005662	145657715	chr8	145656523	-	hs|8q24.3	NM_013432	chr8:145657715-145656523	NM_013432	Hs.675285
A_33_P3406281	-2.2582	-1.17517	2.2582	down	SAMHD1	SAM domain and HD domain 1	FALSE	Homo sapiens SAM domain and HD domain 1 (SAMHD1), mRNA [NM_015474]	25939	GO:0005515|GO:0032567|GO:0046061|GO:0006203|GO:0005886|GO:0003723|GO:0019221|GO:0005634|GO:0008832|GO:0003676|GO:0005622|GO:0051607|GO:0006955|GO:0060337|GO:0051289|GO:0045088|GO:0005654|GO:0008270	35520818	chr20	35520759	-	hs|20q11.23	NM_015474	chr20:35520818-35520759	NM_015474	Hs.580681
A_23_P114808	-2.25894	-1.17565	2.25894	down	MECR	mitochondrial trans-2-enoyl-CoA reductase	FALSE	Homo sapiens mitochondrial trans-2-enoyl-CoA reductase (MECR), transcript variant 2, mRNA [NM_001024732]	51102	GO:0005739|GO:0019166|GO:0006631|GO:0008270|GO:0006633|GO:0005634|GO:0055114	29522753	chr1	29522510	-	hs|1p35.3	NM_001024732	chr1:29522753-29522510	NM_001024732	Hs.183646
A_23_P47148	-2.25966	-1.1761	2.25966	down	NOX4	NADPH oxidase 4	FALSE	Homo sapiens NADPH oxidase 4 (NOX4), transcript variant 1, mRNA [NM_016931]	50507	GO:0051897|GO:0048471|GO:0008285|GO:2000573|GO:0045453|GO:0050660|GO:0071560|GO:0071480|GO:0050667|GO:0014911|GO:0072341|GO:0005739|GO:0016324|GO:0006954|GO:0000166|GO:0016175|GO:0043406|GO:0016174|GO:0070374|GO:0071333|GO:0055007|GO:0042554|GO:0001666|GO:0001725|GO:0043065|GO:0007569|GO:0072593|GO:0005730|GO:0009055|GO:0000902|GO:0051496|GO:0019826|GO:0005789|GO:0016021|GO:0043020|GO:0071320|GO:…	89059885	chr11	89059826	-	hs|11q14.3	NM_016931	chr11:89059885-89059826	NM_016931	Hs.371036
A_33_P3390057	-2.26059	-1.1767	2.26059	down	TM4SF1	transmembrane 4 L six family member 1	FALSE	Homo sapiens transmembrane 4 L six family member 1 (TM4SF1), mRNA [NM_014220]	4071	GO:0008150|GO:0003674|GO:0005887	149086869	chr3	149086810	-	hs|3q25.1	NM_014220	chr3:149086869-149086810	NM_014220	Hs.351316
A_23_P354791	-2.2626	-1.17798	2.2626	down	NAV2	neuron navigator 2	FALSE	Homo sapiens neuron navigator 2 (NAV2), transcript variant 1, mRNA [NM_182964]	89797	GO:0007608|GO:0021554|GO:0007605|GO:0004386|GO:0005614|GO:0021564|GO:0003025|GO:0005524|GO:0021563|GO:0008152|GO:0005654|GO:0007626|GO:0008201	20125241	chr11	20124939	+	hs|11p15.1	NM_182964	chr11:20124939-20125241	NM_182964	Hs.502116
A_33_P3243887	-2.26335	-1.17846	2.26335	down	IL11	interleukin 11	FALSE	Homo sapiens interleukin 11 (IL11), transcript variant 1, mRNA [NM_000641]	3589	GO:0008284|GO:0005142|GO:0007267|GO:0050731|GO:0005576|GO:0005125|GO:0005615|GO:0046888|GO:0005737|GO:0033138|GO:0045944|GO:0030219|GO:0030183|GO:0045444|GO:2000352|GO:0043410|GO:0008083	55875847	chr19	55875788	-	hs|19q13.42	NM_000641	chr19:55875847-55875788	NM_000641	Hs.467304
A_33_P3294901	-2.26694	-1.18074	2.26694	down	SULT1A4	sulfotransferase family, cytosolic, 1A, phenol-preferring, member 4	FALSE	Homo sapiens sulfotransferase family, cytosolic, 1A, phenol-preferring, member 4 (SULT1A4), mRNA [NM_001017390]	445329	GO:0005737|GO:0006584|GO:0004062|GO:0008202	29474743	chr16	29474684	+	hs|16p11.2	NM_001017390	chr16:29474684-29474743	NM_001017390	Hs.744871
A_33_P3340639	-2.26882	-1.18195	2.26882	down	GPAM	glycerol-3-phosphate acyltransferase, mitochondrial	FALSE	glycerol-3-phosphate acyltransferase, mitochondrial [Source:HGNC Symbol;Acc:HGNC:24865] [ENST00000369425]	57678	GO:0006637|GO:0070970|GO:0005886|GO:0070236|GO:0005743|GO:0055089|GO:0004366|GO:0005741|GO:0044281|GO:0009749|GO:0042104|GO:0051607|GO:0006631|GO:0016024|GO:0019432|GO:0055091|GO:0050707|GO:0016021|GO:0040018|GO:0006644|GO:0006654|GO:0044255|GO:0046474	113913749	chr10	113913690	-	hs|10q25.2	AL832464	chr10:113913749-113913690		Hs.42586
A_23_P100676	-2.27029	-1.18288	2.27029	down	SMG6	SMG6 nonsense mediated mRNA decay factor	FALSE	Homo sapiens SMG6 nonsense mediated mRNA decay factor (SMG6), transcript variant 1, mRNA [NM_017575]	23293	GO:0005515|GO:0010467|GO:0035303|GO:0000781|GO:0005697|GO:0042162|GO:0005730|GO:0005634|GO:0004521|GO:0046872|GO:0005829|GO:0005737|GO:0006406|GO:0000184|GO:0000723|GO:0035145	1963593	chr17	1963534	-	hs|17p13.3	NM_017575	chr17:1963593-1963534	NM_017575	Hs.448342
A_23_P140373	-2.27202	-1.18398	2.27202	down	FLVCR2	feline leukemia virus subgroup C cellular receptor family, member 2	FALSE	Homo sapiens feline leukemia virus subgroup C cellular receptor family, member 2 (FLVCR2), transcript variant 1, mRNA [NM_017791]	55640	GO:0015886|GO:0015232|GO:0005886|GO:0016021|GO:0055085|GO:0020037	76113815	chr14	76113756	+	hs|14q24.3	NM_017791	chr14:76113756-76113815	NM_017791	Hs.509966
A_23_P8452	-2.2724	-1.18422	2.2724	down	LFNG	LFNG O-fucosylpeptide 3-beta-N-acetylglucosaminyltransferase	FALSE	Homo sapiens LFNG O-fucosylpeptide 3-beta-N-acetylglucosaminyltransferase (LFNG), transcript variant 1, mRNA [NM_001040167]	3955	GO:0045747|GO:0033829|GO:0007386|GO:0001756|GO:0005576|GO:0014807|GO:0031982|GO:0046872|GO:0032092|GO:0003674|GO:0001541|GO:0030173|GO:0007219|GO:0008152|GO:0009887|GO:0007143|GO:0008593	2568030	chr7	2567971	+	hs|7p22.3	NM_001040167	chr7:2567971-2568030	NM_001040167	Hs.159142
A_23_P41390	-2.2783	-1.18795	2.2783	down	SH3TC1	SH3 domain and tetratricopeptide repeats 1	FALSE	Homo sapiens SH3 domain and tetratricopeptide repeats 1 (SH3TC1), mRNA [NM_018986]	54436	GO:0008150|GO:0005575	8239379	chr4	8239319	+	hs|4p16.1	NM_018986	chr4:8239319-8239379	NM_018986	Hs.479116
A_21_P0007070	-2.28021	-1.18917	2.28021	down	lnc-RPP30-2	lnc-RPP30-2:1	FALSE	LNCipedia lincRNA (lnc-RPP30-2), lincRNA [lnc-RPP30-2:1]			92750040	chr10	92749981	+	hs|10q23.31		chr10:92749981-92750040
A_33_P3350056	-2.28227	-1.19047	2.28227	down	MT1X	metallothionein 1X	FALSE	Homo sapiens metallothionein 1X (MT1X), mRNA [NM_005952]	4501	GO:0071294|GO:0048471|GO:0007263|GO:0006882|GO:0005634|GO:0046872|GO:0036018|GO:0010273|GO:0005737|GO:0010038|GO:0008270|GO:0071276|GO:0045926	56717141	chr16	56717082	+	hs|16q13	NM_005952	chr16:56717082-56717141	NM_005952	Hs.374950
A_24_P286114	-2.28468	-1.19199	2.28468	down	SLC1A3	solute carrier family 1 (glial high affinity glutamate transporter), member 3	FALSE	Homo sapiens solute carrier family 1 (glial high affinity glutamate transporter), member 3 (SLC1A3), transcript variant GLAST, mRNA [NM_004172]	6507	GO:0005886|GO:0007605|GO:0005314|GO:0070779|GO:0005313|GO:0007268|GO:0042995|GO:0031223|GO:0048667|GO:0050885|GO:0043025|GO:0009416|GO:0043205|GO:0017153|GO:0046677|GO:0006811|GO:0009986|GO:0006537|GO:0051938|GO:0021545|GO:0042493|GO:0009611|GO:0055085|GO:0016020|GO:0050806|GO:0001504|GO:0016021|GO:0016595|GO:0009449	36688263	chr5	36688204	+	hs|5p13.2	NM_004172	chr5:36688204-36688263	NM_004172	Hs.481918
A_23_P204472	-2.28846	-1.19438	2.28846	down	RPLP0	ribosomal protein, large, P0	FALSE	Homo sapiens ribosomal protein, large, P0 (RPLP0), transcript variant 2, mRNA [NM_053275]	6175	GO:0005515|GO:0010467|GO:0003735|GO:0042254|GO:0019083|GO:0003723|GO:0006614|GO:0019058|GO:0005634|GO:0006415|GO:0006412|GO:0006413|GO:0005829|GO:0006414|GO:0005737|GO:0016020|GO:0000184|GO:0030529|GO:0016032|GO:0022625|GO:0044267|GO:0005925|GO:0070062	120636676	chr12	120636503	-	hs|12q24.23	NM_053275	chr12:120636676-120636503	NM_053275	Hs.546285
A_24_P362904	-2.29033	-1.19556	2.29033	down	PFKFB4	6-phosphofructo-2-kinase/fructose-2,6-biphosphatase 4	FALSE	Homo sapiens 6-phosphofructo-2-kinase/fructose-2,6-biphosphatase 4 (PFKFB4), mRNA [NM_004567]	5210	GO:0005975|GO:0044281|GO:0005524|GO:0006096|GO:0005829|GO:0004331|GO:0016311|GO:0009405|GO:0006006|GO:0046835|GO:0006003|GO:0003873|GO:0006000	48555513	chr3	48555454	-	hs|3p21.31	NM_004567	chr3:48555513-48555454	NM_004567	Hs.476217
A_23_P50331	-2.29142	-1.19624	2.29142	down	FAM32A	family with sequence similarity 32, member A	FALSE	family with sequence similarity 32, member A [Source:HGNC Symbol;Acc:HGNC:24563] [ENST00000585831]	26017	GO:0005739|GO:0005515|GO:0008150|GO:0007049|GO:0005730|GO:0006915|GO:0005654|GO:0005634|GO:0043231	16301929	chr19	16301870	+	hs|19p13.11	AF151902	chr19:16301870-16301929		Hs.631614
A_21_P0010005	-2.29327	-1.19741	2.29327	down	lnc-TASP1-4	lnc-TASP1-4:2	FALSE	LNCipedia lincRNA (lnc-TASP1-4), lincRNA [lnc-TASP1-4:2]			12931074	chr20	12927727	-	hs|20p12.1		chr20:12931074-12927727
A_19_P00322992	-2.29338	-1.19747	2.29338	down			FALSE	MIR4435-1 host gene (non-protein coding) [Source:HGNC Symbol;Acc:HGNC:35163] [ENST00000371162]			111995469	chr2	111995410	-	hs|2q13	AK130707	chr2:111995469-111995410		Hs.652426
A_23_P9883	-2.29366	-1.19765	2.29366	down	NLRP3	NLR family, pyrin domain containing 3	FALSE	Homo sapiens NLR family, pyrin domain containing 3 (NLRP3), transcript variant 3, mRNA [NM_001079821]	114548	GO:0005515|GO:0042347|GO:0050713|GO:0051259|GO:0035872|GO:0005829|GO:0051607|GO:0005737|GO:0006954|GO:0051092|GO:0050718|GO:0009595|GO:0032621|GO:0072559|GO:0050701|GO:0006919|GO:0042834|GO:0006915|GO:0032088|GO:0006952|GO:0002674|GO:0005524|GO:0043280|GO:0007165|GO:0071222|GO:0044546|GO:0045087|GO:0050728|GO:0032611	247612089	chr1	247612029	+	hs|1q44	NM_001079821	chr1:247612029-247612089	NM_001079821	Hs.159483
A_23_P156327	-2.29415	-1.19796	2.29415	down	TGFBI	transforming growth factor, beta-induced, 68kDa	FALSE	Homo sapiens transforming growth factor, beta-induced, 68kDa (TGFBI), mRNA [NM_000358]	7045	GO:0005515|GO:0005802|GO:0005886|GO:0008283|GO:0005518|GO:0050840|GO:0005578|GO:0005576|GO:0001525|GO:0005615|GO:0005604|GO:0031012|GO:0007162|GO:0005178|GO:0030198|GO:0002062|GO:0007155|GO:0007601|GO:0050896|GO:0070062	135399402	chr5	135399343	+	hs|5q31.1	NM_000358	chr5:135399343-135399402	NM_000358	Hs.369397
A_24_P913339	-2.29509	-1.19855	2.29509	down	SLC35F6	solute carrier family 35, member F6	FALSE	Homo sapiens solute carrier family 35, member F6 (SLC35F6), mRNA [NM_017877]	54978	GO:0005739|GO:0005515|GO:0008284|GO:0006810|GO:0016021|GO:0005765|GO:0070062	27003401	chr2	27003342	+	hs|2p23.3	NM_017877	chr2:27003342-27003401	NM_017877	Hs.516034
A_23_P131683	-2.29695	-1.19972	2.29695	down	MAPRE3	microtubule-associated protein, RP/EB family, member 3	FALSE	Homo sapiens microtubule-associated protein, RP/EB family, member 3 (MAPRE3), transcript variant 1, mRNA [NM_012326]	22924	GO:0008017|GO:0005515|GO:0005881|GO:0048471|GO:0007067|GO:0005737|GO:0015630|GO:0045737|GO:0030496|GO:0035371|GO:0045893|GO:0051301	27248853	chr2	27248794	+	hs|2p23.3	NM_012326	chr2:27248794-27248853	NM_012326	Hs.515860
A_23_P48198	-2.29793	-1.20033	2.29793	down	GLT8D2	glycosyltransferase 8 domain containing 2	FALSE	Homo sapiens glycosyltransferase 8 domain containing 2 (GLT8D2), mRNA [NM_031302]	83468	GO:0016757|GO:0008152|GO:0016021	104383204	chr12	104383145	-	hs|12q23.3	NM_031302	chr12:104383204-104383145	NM_031302	Hs.631650
A_21_P0000209	-2.29847	-1.20068	2.29847	down	SNORD4B	small nucleolar RNA, C/D box 4B	FALSE	Homo sapiens small nucleolar RNA, C/D box 4B (SNORD4B), small nucleolar RNA [NR_000009]	26772		27050772	chr17	27050713	+	hs|17q11.2	NR_000009	chr17:27050713-27050772	NR_000009
A_24_P379727	-2.30387	-1.20406	2.30387	down	CHCHD5	coiled-coil-helix-coiled-coil-helix domain containing 5	FALSE	coiled-coil-helix-coiled-coil-helix domain containing 5 [Source:HGNC Symbol;Acc:HGNC:17840] [ENST00000489052]	84269	GO:0033617|GO:0009060|GO:0005758	113343691	chr2	113343632	+	hs|2q13	XM_005263824	chr2:113343632-113343691	XM_005263824	Hs.375707
A_33_P3313622	-2.31113	-1.2086	2.31113	down	MIR17HG	miR-17-92 cluster host gene (non-protein coding)	FALSE	Homo sapiens miR-17-92 cluster host gene (non-protein coding) (MIR17HG), transcript variant 1, long non-coding RNA [NR_027350]	407975		92002655	chr13	92002596	+	hs|13q31.3	NR_027350	chr13:92002596-92002655	NR_027350	Hs.24115
A_33_P3258223	-2.31286	-1.20968	2.31286	down	MCM7	minichromosome maintenance complex component 7	FALSE	Homo sapiens minichromosome maintenance complex component 7 (MCM7), transcript variant 1, mRNA [NM_005916]	4176	GO:0005515|GO:0042555|GO:0008283|GO:0042493|GO:0003677|GO:0005524|GO:0006974|GO:0005829|GO:0006260|GO:0042325|GO:0006271|GO:0000082|GO:0005737|GO:0004003|GO:0016020|GO:0003697|GO:0071364|GO:0006270|GO:0006268|GO:0005654|GO:0000278|GO:0000785	99697336	chr7	99697277	-	hs|7q22.1	NM_005916	chr7:99697336-99697277	NM_005916	Hs.438720
A_23_P204364	-2.31483	-1.21091	2.31483	down	NOP2	NOP2 nucleolar protein	FALSE	Homo sapiens NOP2 nucleolar protein (NOP2), transcript variant 2, mRNA [NM_001033714]	4839	GO:0005515|GO:0008284|GO:0006364|GO:0005730|GO:0008757|GO:0032259	6666630	chr12	6666571	-	hs|12p13.31	NM_001033714	chr12:6666630-6666571	NM_001033714	Hs.534334
A_24_P810290	-2.3219	-1.2153	2.3219	down	PPAPDC1A	phosphatidic acid phosphatase type 2 domain containing 1A	FALSE	Homo sapiens phosphatidic acid phosphatase type 2 domain containing 1A (PPAPDC1A), mRNA [NM_001030059]	196051	GO:0005886|GO:0046839|GO:0045087|GO:0016021|GO:0008195|GO:0038096	122349161	chr10	122349102	+	hs|10q26.12	NM_001030059	chr10:122349102-122349161	NM_001030059	Hs.40479
A_33_P3554318	-2.32471	-1.21705	2.32471	down	TRIM3	tripartite motif containing 3	FALSE	Homo sapiens tripartite motif containing 3 (TRIM3), transcript variant 1, mRNA [NM_006458]	10612	GO:0005515|GO:0005737|GO:0004842|GO:0016567|GO:0008270|GO:0015031|GO:0008022|GO:0005769|GO:0007399	6470292	chr11	6470233	-	hs|11p15.4	NM_006458	chr11:6470292-6470233	NM_006458	Hs.591992
A_23_P425587	-2.33329	-1.22237	2.33329	down	MED11	mediator complex subunit 11	FALSE	Homo sapiens mediator complex subunit 11 (MED11), mRNA [NM_001001683]	400569	GO:0005515|GO:0001104|GO:0006366|GO:0006357|GO:0016592	4636446	chr17	4636387	+	hs|17p13.2	NM_001001683	chr17:4636387-4636446	NM_001001683	Hs.513885
A_24_P343255	-2.33632	-1.22424	2.33632	down	KLHDC3	kelch domain containing 3	FALSE	Homo sapiens kelch domain containing 3 (KLHDC3), transcript variant 1, mRNA [NM_057161]	116138	GO:0005515|GO:0005737|GO:0000790|GO:0003682|GO:0006987|GO:0044267|GO:0030968|GO:0007131|GO:0005829	42986903	chr6	42986844	+	hs|6p21.1	NM_057161	chr6:42986844-42986903	NM_057161	Hs.412468
A_23_P52668	-2.33649	-1.22434	2.33649	down	NAALADL1	N-acetylated alpha-linked acidic dipeptidase-like 1	FALSE	Homo sapiens N-acetylated alpha-linked acidic dipeptidase-like 1 (NAALADL1), mRNA [NM_005468]	10004	GO:0016324|GO:0006508|GO:0004180|GO:0008233|GO:0016021|GO:0016805|GO:0046872|GO:0008237	64813563	chr11	64813504	-	hs|11q13.1	NM_005468	chr11:64813563-64813504	NM_005468	Hs.13967
A_33_P3283001	-2.34037	-1.22673	2.34037	down	LOC728093	putative POM121-like protein 1-like	FALSE	PREDICTED: Homo sapiens putative POM121-like protein 1-like (LOC728093), misc_RNA [XR_425912]	728093		99727870	chr5	99727811	+	hs|5q21.1	XR_425912	chr5:99727811-99727870	XR_425912	Hs.729946
A_23_P256835	-2.34102	-1.22714	2.34102	down	TRAPPC12	trafficking protein particle complex 12	FALSE	Homo sapiens trafficking protein particle complex 12 (TRAPPC12), mRNA [NM_016030]	51112	GO:0005793|GO:0016192	3482650	chr2	3481541	+	hs|2p25.3	NM_016030	chr2:3481541-3482650	NM_016030	Hs.252713
A_23_P50638	-2.3469	-1.23076	2.3469	down	LRG1	leucine-rich alpha-2-glycoprotein 1	FALSE	Homo sapiens leucine-rich alpha-2-glycoprotein 1 (LRG1), mRNA [NM_052972]	116844	GO:0008150|GO:0003674|GO:0016020|GO:0001938|GO:0050873|GO:0005576|GO:0005615|GO:0005160|GO:0045766|GO:0070062|GO:0030511	4537515	chr19	4537456	-	hs|19p13.3	NM_052972	chr19:4537515-4537456	NM_052972	Hs.655559
A_21_P0000645	-2.35602	-1.23635	2.35602	down	APCDD1L-AS1	APCDD1L antisense RNA 1 (head to head)	FALSE	Homo sapiens APCDD1L antisense RNA 1 (head to head) (APCDD1L-AS1), long non-coding RNA [NR_034147]	149773		57194648	chr20	57194589	+	hs|20q13.32	NR_034147	chr20:57194589-57194648	NR_034147	Hs.729646
A_23_P15174	-2.3568	-1.23683	2.3568	down	MT1F	metallothionein 1F	FALSE	Homo sapiens metallothionein 1F (MT1F), transcript variant 1, mRNA [NM_005949]	4494	GO:0071294|GO:0048471|GO:0005737|GO:0008270|GO:0005634|GO:0071276|GO:0045926	56693136	chr16	56693077	+	hs|16q12.2	NM_005949	chr16:56693077-56693136	NM_005949	Hs.513626
A_23_P104318	-2.3601	-1.23885	2.3601	down	DDIT4	DNA-damage-inducible transcript 4	FALSE	Homo sapiens DNA-damage-inducible transcript 4 (DDIT4), mRNA [NM_019058]	54541	GO:0001666|GO:0048011|GO:0032007|GO:0008283|GO:0072593|GO:0043241|GO:0010801|GO:0005829|GO:0005622|GO:0005739|GO:0071889|GO:0042771|GO:0051607|GO:0005737|GO:0007420|GO:0033137|GO:0030182|GO:0045820|GO:0001764	74035422	chr10	74035363	+	hs|10q22.1	NM_019058	chr10:74035363-74035422	NM_019058	Hs.744875
A_33_P3400147	-2.36338	-1.24085	2.36338	down	TLE6	transducin-like enhancer of split 6	FALSE	Homo sapiens transducin-like enhancer of split 6 (TLE6), transcript variant 1, mRNA [NM_001143986]	79816	GO:0043234|GO:0006355|GO:0045666|GO:0005634|GO:0005938	2994089	chr19	2994030	+	hs|19p13.3	NM_001143986	chr19:2994030-2994089	NM_001143986	Hs.334507
A_23_P15357	-2.36515	-1.24193	2.36515	down	LGALS3BP	lectin, galactoside-binding, soluble, 3 binding protein	FALSE	Homo sapiens lectin, galactoside-binding, soluble, 3 binding protein (LGALS3BP), mRNA [NM_005567]	3959	GO:0031012|GO:0007165|GO:0006968|GO:0016020|GO:0005578|GO:0072562|GO:0007155|GO:0005615|GO:0006898|GO:0070062|GO:0005044	76968107	chr17	76968048	-	hs|17q25.3	NM_005567	chr17:76968107-76968048	NM_005567	Hs.514535
A_24_P275073	-2.36695	-1.24303	2.36695	down	ADAMTS14	ADAM metallopeptidase with thrombospondin type 1 motif, 14	FALSE	Homo sapiens ADAM metallopeptidase with thrombospondin type 1 motif, 14 (ADAMTS14), transcript variant 1, mRNA [NM_139155]	140766	GO:0030198|GO:0030199|GO:0030574|GO:0006508|GO:0005578|GO:0008270|GO:0005576|GO:0004222	72522191	chr10	72522132	+	hs|10q22.1	NM_139155	chr10:72522132-72522191	NM_139155	Hs.352156
A_24_P355944	-2.36942	-1.24453	2.36942	down	EFNB2	ephrin-B2	FALSE	Homo sapiens ephrin-B2 (EFNB2), mRNA [NM_004093]	1948	GO:0005515|GO:0010839|GO:0048013|GO:0005886|GO:0002042|GO:0007267|GO:0009653|GO:2000727|GO:0046875|GO:0050920|GO:0005887|GO:0007411|GO:0009887|GO:0016032|GO:0007155|GO:0005925|GO:0001945	107142795	chr13	107142736	-	hs|13q33.3	NM_004093	chr13:107142795-107142736	NM_004093	Hs.149239
A_33_P3269789	-2.37461	-1.24769	2.37461	down			FALSE	T cell receptor beta variable 5-7 (non-functional) [Source:HGNC Symbol;Acc:HGNC:12224] [ENST00000390378]			142111553	chr7	142111494	-	hs|7q34	AB306172	chr7:142111553-142111494		Hs.534420
A_23_P204052	-2.3788	-1.25024	2.3788	down	PCBP2	poly(rC) binding protein 2	FALSE	Homo sapiens poly(rC) binding protein 2 (PCBP2), transcript variant 2, mRNA [NM_031989]	5094	GO:0005515|GO:0008380|GO:0050687|GO:0010467|GO:0016071|GO:0003723|GO:0005634|GO:0003677|GO:0005829|GO:0051607|GO:0005737|GO:0016020|GO:0000398|GO:0045087|GO:0030529|GO:0043161|GO:0005654|GO:0019899|GO:0032480|GO:0005925|GO:0031625|GO:0070062	53853090	chr12	53849761	+	hs|12q13.13	NM_031989	chr12:53849761-53853090	NM_031989	Hs.546271
A_24_P382187	-2.38474	-1.25383	2.38474	down	IGFBP4	insulin-like growth factor binding protein 4	FALSE	Homo sapiens insulin-like growth factor binding protein 4 (IGFBP4), mRNA [NM_001552]	3487	GO:0008283|GO:0031994|GO:0031995|GO:0005576|GO:0006259|GO:0001558|GO:0005615|GO:0010906|GO:0007165|GO:0001501|GO:0044342|GO:0006954|GO:0043568|GO:0043567|GO:0043410|GO:0044267	38613367	chr17	38613308	+	hs|17q21.2	NM_001552	chr17:38613308-38613367	NM_001552	Hs.462998
A_33_P3346222	-2.38667	-1.255	2.38667	down	MSH5	mutS homolog 5	FALSE	Homo sapiens mutS homolog 5 (MSH5), transcript variant 1, mRNA [NM_025259]	4439	GO:0005515|GO:0003684|GO:0032300|GO:0030983|GO:0000795|GO:0000710|GO:0051026|GO:0045143|GO:0005524|GO:0008094|GO:0007131	31729391	chr6	31729332	+	hs|6p21.33	NM_025259	chr6:31729332-31729391	NM_025259	Hs.647011
A_23_P17663	-2.38758	-1.25555	2.38758	down	MX1	MX dynamin-like GTPase 1	FALSE	Homo sapiens MX dynamin-like GTPase 1 (MX1), transcript variant 2, mRNA [NM_002462]	4599	GO:0005515|GO:0048471|GO:0031965|GO:0019221|GO:0003924|GO:0006915|GO:0006952|GO:0005525|GO:0009615|GO:0005829|GO:0007165|GO:0051607|GO:0005737|GO:0060337|GO:0045087|GO:0008152|GO:0005789|GO:0034340|GO:0045071	42831073	chr21	42831014	+	hs|21q22.3	NM_002462	chr21:42831014-42831073	NM_002462	Hs.517307
A_21_P0013123	-2.38912	-1.25648	2.38912	down			FALSE	zn81a04.x5 Stratagene lung carcinoma 937218 Homo sapiens cDNA clone IMAGE:564558 3', mRNA sequence [AI732419]			8342688	chr6	8342629	+	hs|6p24.3		chr6:8342629-8342688		Hs.734742
A_23_P151150	-2.39401	-1.25943	2.39401	down	FOXM1	forkhead box M1	FALSE	Homo sapiens forkhead box M1 (FOXM1), transcript variant 1, mRNA [NM_202002]	2305	GO:0071156|GO:0005515|GO:0008284|GO:0003700|GO:0006366|GO:0044212|GO:0000981|GO:0090344|GO:0046578|GO:0001558|GO:0032873|GO:0005737|GO:0045944|GO:0000086|GO:0042127|GO:0051726|GO:0006978|GO:0006355|GO:0019901|GO:0000122|GO:0003677|GO:0001889|GO:0043565|GO:0007049|GO:0006281|GO:0005654|GO:2000377|GO:2000781|GO:0000278|GO:0045893|GO:0001570|GO:0045892	2967381	chr12	2967322	-	hs|12p13.33	NM_202002	chr12:2967381-2967322	NM_202002	Hs.239
A_23_P118065	-2.39643	-1.26088	2.39643	down	HSD17B2	hydroxysteroid (17-beta) dehydrogenase 2	FALSE	Homo sapiens hydroxysteroid (17-beta) dehydrogenase 2 (HSD17B2), mRNA [NM_002153]	3294	GO:0006694|GO:0004303|GO:0047035|GO:0047006|GO:0005789|GO:0032526|GO:0016021|GO:0001890|GO:0001701|GO:0055114	82131956	chr16	82131897	+	hs|16q23.3	NM_002153	chr16:82131897-82131956	NM_002153	Hs.162795
A_23_P145	-2.39937	-1.26265	2.39937	down	HMGCL	3-hydroxymethyl-3-methylglutaryl-CoA lyase	FALSE	Homo sapiens 3-hydroxymethyl-3-methylglutaryl-CoA lyase (HMGCL), transcript variant 1, mRNA [NM_000191]	3155	GO:0031406|GO:0006637|GO:0051262|GO:0030145|GO:0000287|GO:0007584|GO:0005102|GO:0005743|GO:0044281|GO:0046872|GO:0042803|GO:0001889|GO:0005739|GO:0070542|GO:0042594|GO:0046951|GO:0005759|GO:0046950|GO:0007005|GO:0000062|GO:0006552|GO:0044255|GO:0004419|GO:0005777	24128883	chr1	24128824	-	hs|1p36.11	NM_000191	chr1:24128883-24128824	NM_000191	Hs.533444
A_23_P107661	-2.40268	-1.26465	2.40268	down	PPP2R1A	protein phosphatase 2, regulatory subunit A, alpha	FALSE	Homo sapiens protein phosphatase 2, regulatory subunit A, alpha (PPP2R1A), transcript variant 1, mRNA [NM_014225]	5518	GO:0005515|GO:0008380|GO:0010467|GO:0030308|GO:0030111|GO:0006672|GO:0008601|GO:0000159|GO:0005634|GO:0030155|GO:0003823|GO:0005829|GO:0005739|GO:0000188|GO:0006470|GO:0007059|GO:0000184|GO:0000086|GO:0015630|GO:2001241|GO:0004722|GO:0006275|GO:0070062|GO:0042518|GO:0006355|GO:0006996|GO:0010033|GO:0046982|GO:0007084|GO:0070262|GO:0006915|GO:0006461|GO:0016020|GO:0008543|GO:0019932|GO:0045595|GO:…	52729268	chr19	52729053	+	hs|19q13.41	NM_014225	chr19:52729053-52729268	NM_014225	Hs.467192
A_21_P0000671	-2.40273	-1.26467	2.40273	down	MT1E	metallothionein 1E	FALSE	Homo sapiens metallothionein 1E (MT1E), mRNA [NM_175617]	4493	GO:0071294|GO:0048471|GO:0005737|GO:0008270|GO:0005634|GO:0071276|GO:0045926	56660942	chr16	56660883	+	hs|16q12.2	NM_175617	chr16:56660883-56660942	NM_175617	Hs.744893
A_24_P312189	-2.40415	-1.26553	2.40415	down	MEPCE	methylphosphate capping enzyme	FALSE	Homo sapiens methylphosphate capping enzyme (MEPCE), transcript variant 1, mRNA [NM_019606]	56257	GO:0040031|GO:0001510|GO:0016073|GO:1900087|GO:0008757|GO:0000122|GO:0035562|GO:0008173	100030925	chr7	100030741	+	hs|7q22.1	NM_019606	chr7:100030741-100030925	NM_019606	Hs.178011
A_23_P335452	-2.40635	-1.26685	2.40635	down	ZCCHC24	zinc finger, CCHC domain containing 24	FALSE	Homo sapiens zinc finger, CCHC domain containing 24 (ZCCHC24), mRNA [NM_153367]	219654	GO:0008270	81142503	chr10	81142444	-	hs|10q22.3	NM_153367	chr10:81142503-81142444	NM_153367	Hs.523080
A_21_P0014458	-2.41022	-1.26917	2.41022	down			FALSE	Homo sapiens cDNA FLJ39168 fis, clone OCBBF2002920. [AK096487]			101628536	chr2	101628477	+	hs|2q11.2	AK096487	chr2:101628477-101628536		Hs.673671
A_24_P379353	-2.41063	-1.26941	2.41063	down	CCDC24	coiled-coil domain containing 24	FALSE	Homo sapiens coiled-coil domain containing 24 (CCDC24), mRNA [NM_152499]	149473		44459619	chr1	44459560	+	hs|1p34.1	NM_152499	chr1:44459560-44459619	NM_152499	Hs.632394
A_23_P342825	-2.41066	-1.26943	2.41066	down	FBXW4	F-box and WD repeat domain containing 4	FALSE	Homo sapiens F-box and WD repeat domain containing 4 (FBXW4), mRNA [NM_022039]	6468	GO:0006511|GO:0003674|GO:0051216|GO:0000151|GO:0002053|GO:0030326|GO:0016055|GO:0042733	103370907	chr10	103370848	-	hs|10q24.32	NM_022039	chr10:103370907-103370848	NM_022039	Hs.500822
A_23_P1102	-2.41215	-1.27032	2.41215	down	ACTA1	actin, alpha 1, skeletal muscle	FALSE	Homo sapiens actin, alpha 1, skeletal muscle (ACTA1), mRNA [NM_001100]	58	GO:0030240|GO:0005515|GO:0001725|GO:0030049|GO:0005884|GO:0009991|GO:0048741|GO:0072562|GO:0048545|GO:0015629|GO:0030017|GO:0005524|GO:0005615|GO:0005829|GO:0009612|GO:0006936|GO:0010226|GO:0043531|GO:0043503|GO:0005200|GO:0005865|GO:0016049|GO:0017022|GO:0070062	229567168	chr1	229567109	-	hs|1q42.13	NM_001100	chr1:229567168-229567109	NM_001100	Hs.1288
A_23_P131778	-2.41703	-1.27323	2.41703	down	MANBAL	mannosidase, beta A, lysosomal-like	FALSE	Homo sapiens mannosidase, beta A, lysosomal-like (MANBAL), transcript variant 1, mRNA [NM_022077]	63905	GO:0016021	35945328	chr20	35945269	+	hs|20q11.23	NM_022077	chr20:35945269-35945328	NM_022077	Hs.6126
A_23_P331813	-2.42452	-1.2777	2.42452	down	ZNF687	zinc finger protein 687	FALSE	Homo sapiens zinc finger protein 687 (ZNF687), mRNA [NM_020832]	57592	GO:0006355|GO:0005730|GO:0005634|GO:0003677|GO:0046872|GO:0006351|GO:0043231	151264035	chr1	151263976	+	hs|1q21.3	NM_020832	chr1:151263976-151264035	NM_020832	Hs.186756
A_23_P83599	-2.43015	-1.28105	2.43015	down	PRKAR1B	protein kinase, cAMP-dependent, regulatory, type I, beta	FALSE	Homo sapiens protein kinase, cAMP-dependent, regulatory, type I, beta (PRKAR1B), transcript variant 2, mRNA [NM_002735]	5575	GO:0034236|GO:0005886|GO:0008603|GO:0007202|GO:0044281|GO:0005829|GO:0030552|GO:0007173|GO:0071377|GO:0007611|GO:0006833|GO:0034199|GO:2000480|GO:0005952|GO:0048011|GO:0055085|GO:0003091|GO:0007165|GO:0006112|GO:0050796|GO:0007596|GO:0008543|GO:0045087|GO:0006468|GO:0004862	589501	chr7	589442	-	hs|7p22.3	NM_002735	chr7:589501-589442	NM_002735	Hs.520851
A_33_P3247180	-2.43091	-1.28149	2.43091	down	CC2D1B	coiled-coil and C2 domain containing 1B	FALSE	Homo sapiens coiled-coil and C2 domain containing 1B (CC2D1B), mRNA [NM_032449]	200014	GO:0001078|GO:0005654|GO:0000122|GO:0000978|GO:0006351|GO:0043231	52820340	chr1	52820281	-	hs|1p32.3	NM_032449	chr1:52820340-52820281	NM_032449	Hs.591451
A_23_P31489	-2.43156	-1.28188	2.43156	down	URGCP	upregulator of cell proliferation	FALSE	Homo sapiens upregulator of cell proliferation (URGCP), transcript variant 2, mRNA [NM_001077664]	55665	GO:0007049|GO:0005737|GO:0005634|GO:0005525	43916099	chr7	43916040	-	hs|7p13	NM_001077664	chr7:43916099-43916040	NM_001077664	Hs.663312
A_33_P3221129	-2.43191	-1.28209	2.43191	down	LRRN4CL	LRRN4 C-terminal like	FALSE	Homo sapiens LRRN4 C-terminal like (LRRN4CL), mRNA [NM_203422]	221091	GO:0016021	62453945	chr11	62453886	-	hs|11q12.3	NM_203422	chr11:62453945-62453886	NM_203422	Hs.427449
A_32_P512061	-2.43511	-1.28399	2.43511	down	GBAP1	glucosidase, beta, acid pseudogene 1	FALSE	Homo sapiens glucosidase, beta, acid pseudogene 1 (GBAP1), non-coding RNA [NR_002188]	2630		155184923	chr1	155184864	-	hs|1q22	NR_002188	chr1:155184923-155184864	NR_002188	Hs.719930
A_33_P3298587	-2.43694	-1.28507	2.43694	down	SBNO2	strawberry notch homolog 2 (Drosophila)	FALSE	Homo sapiens strawberry notch homolog 2 (Drosophila) (SBNO2), transcript variant 1, mRNA [NM_014963]	22904	GO:0072675|GO:0002281|GO:0045944|GO:0061430|GO:0050727|GO:0030282|GO:0005575|GO:0045892|GO:0006351	1107721	chr19	1107662	-	hs|19p13.3	NM_014963	chr19:1107721-1107662	NM_014963	Hs.408708
A_33_P3361513	-2.43818	-1.28581	2.43818	down	NLE1	notchless homolog 1 (Drosophila)	FALSE	Homo sapiens notchless homolog 1 (Drosophila) (NLE1), transcript variant 2, mRNA [NM_001014445]	54475	GO:0007219|GO:0045930|GO:0090263|GO:0005730|GO:0001826|GO:0042273|GO:0005634|GO:2001268	33462341	chr17	33462282	-	hs|17q12	NM_001014445	chr17:33462341-33462282	NM_001014445	Hs.85570
A_23_P136573	-2.43897	-1.28627	2.43897	down	ST3GAL5	ST3 beta-galactoside alpha-2,3-sialyltransferase 5	FALSE	Homo sapiens ST3 beta-galactoside alpha-2,3-sialyltransferase 5 (ST3GAL5), transcript variant 1, mRNA [NM_003896]	8869	GO:0008373|GO:0047291|GO:0005975|GO:0006688|GO:0030173|GO:0000139|GO:0004513|GO:0005887|GO:0001574|GO:0016021|GO:0006488|GO:0044267|GO:0018279|GO:0043687	86067218	chr2	86067159	-	hs|2p11.2	NM_003896	chr2:86067218-86067159	NM_003896	Hs.415117
A_23_P106002	-2.43987	-1.28681	2.43987	down	NFKBIA	nuclear factor of kappa light polypeptide gene enhancer in B-cells inhibitor, alpha	FALSE	Homo sapiens nuclear factor of kappa light polypeptide gene enhancer in B-cells inhibitor, alpha (NFKBIA), mRNA [NM_020529]	4792	GO:0005515|GO:0042994|GO:0032403|GO:0042802|GO:0002756|GO:0031072|GO:0002755|GO:0042127|GO:0031663|GO:0031625|GO:0000060|GO:0033256|GO:0045746|GO:0038124|GO:0010745|GO:0038123|GO:0034134|GO:0070431|GO:0002224|GO:0043392|GO:0032270|GO:0045087|GO:0008139|GO:0034166|GO:0035666|GO:0019899|GO:0034162|GO:0038095|GO:0008134|GO:0042345|GO:0050852|GO:0034142|GO:0005886|GO:0005634|GO:0070427|GO:0010875|GO:…	35870847	chr14	35870788	-	hs|14q13.2	NM_020529	chr14:35870847-35870788	NM_020529	Hs.81328
A_24_P940149	-2.44188	-1.28799	2.44188	down	C2CD2	C2 calcium-dependent domain containing 2	FALSE	Homo sapiens C2 calcium-dependent domain containing 2 (C2CD2), transcript variant 1, mRNA [NM_015500]	25966	GO:0005634|GO:0005576|GO:0005829	43306092	chr21	43306033	-	hs|21q22.3	NM_015500	chr21:43306092-43306033	NM_015500	Hs.473894
A_23_P108376	-2.44451	-1.28954	2.44451	down	THADA	thyroid adenoma associated	FALSE	Homo sapiens thyroid adenoma associated (THADA), transcript variant 1, mRNA [NM_022065]	63892		43459873	chr2	43458445	-	hs|2p21	NM_022065	chr2:43459873-43458445	NM_022065	Hs.369592
A_33_P3305472	-2.44696	-1.29099	2.44696	down			FALSE	Homo sapiens cDNA FLJ41999 fis, clone SPLEN2029683. [AK123993]			74556437	chr17	74556378	+	hs|17q25.1	AK123993	chr17:74556378-74556437		Hs.288215
A_21_P0004942	-2.45155	-1.2937	2.45155	down	LINC01013	long intergenic non-protein coding RNA 1013	FALSE	Homo sapiens long intergenic non-protein coding RNA 1013 (LINC01013), long non-coding RNA [NR_038981]	100507254		132490300	chr6	132490241	+	hs|6q23.2	NR_038981	chr6:132490241-132490300	NR_038981	Hs.103070
A_32_P104518	-2.45185	-1.29387	2.45185	down	LINC00476	long intergenic non-protein coding RNA 476	FALSE	Homo sapiens long intergenic non-protein coding RNA 476 (LINC00476), transcript variant 2, long non-coding RNA [NR_023389]	100128782		98637886	chr9	98637827	-	hs|9q22.32	NR_023389	chr9:98637886-98637827	NR_023389	Hs.494549
A_19_P00317793	-2.45301	-1.29455	2.45301	down	SNHG17	small nucleolar RNA host gene 17 (non-protein coding)	FALSE	Homo sapiens small nucleolar RNA host gene 17 (non-protein coding) (SNHG17), transcript variant 2, long non-coding RNA [NR_027241]	388796		37055134	chr20	37055075	-	hs|20q11.23	NR_027241	chr20:37055134-37055075	NR_027241	Hs.400876
A_33_P3370848	-2.45399	-1.29513	2.45399	down	ETV2	ets variant 2	FALSE	Homo sapiens ets variant 2 (ETV2), transcript variant 1, mRNA [NM_014209]	2116	GO:2000382|GO:0006357|GO:0006366|GO:0000981|GO:0001824|GO:0048514|GO:0005634|GO:0001890|GO:0000978|GO:0030154|GO:0001077|GO:0007219|GO:0045944|GO:0060803|GO:0030218|GO:0016055|GO:0045603	36134647	chr19	36134588	+	hs|19q13.12	NM_014209	chr19:36134588-36134647	NM_014209	Hs.194061
A_23_P250629	-2.45404	-1.29516	2.45404	down	PSMB8	proteasome (prosome, macropain) subunit, beta type, 8	FALSE	Homo sapiens proteasome (prosome, macropain) subunit, beta type, 8 (PSMB8), transcript variant 1, mRNA [NM_004159]	5696	GO:0005515|GO:0002474|GO:0010467|GO:0090263|GO:0019221|GO:0044281|GO:0031145|GO:0005829|GO:0004298|GO:0034641|GO:0000082|GO:0060337|GO:0016032|GO:0045444|GO:0090090|GO:0070062|GO:0006977|GO:0000209|GO:0005839|GO:0000502|GO:0043066|GO:0006521|GO:0051437|GO:0042590|GO:0006915|GO:0042981|GO:0051436|GO:0051439|GO:0002479|GO:0005654|GO:0000278	32810490	chr6	32810023	-	hs|6p21.32	NM_004159	chr6:32810490-32810023	NM_004159	Hs.180062
A_33_P3219651	-2.45576	-1.29617	2.45576	down	BMPER	BMP binding endothelial regulator	FALSE	Homo sapiens BMP binding endothelial regulator (BMPER), mRNA [NM_133468]	168667	GO:0030514|GO:0001657|GO:0048839|GO:0010594|GO:0002043|GO:0042118|GO:0070374|GO:0045446|GO:0005615|GO:0060393	34194058	chr7	34193999	+	hs|7p14.3	NM_133468	chr7:34193999-34194058	NM_133468	Hs.660998
A_23_P143559	-2.45712	-1.29697	2.45712	down	CLTCL1	clathrin, heavy chain-like 1	FALSE	Homo sapiens clathrin, heavy chain-like 1 (CLTCL1), transcript variant 1, mRNA [NM_007098]	8218	GO:0005515|GO:0005802|GO:0030132|GO:0030135|GO:0030136|GO:0005819|GO:0006886|GO:0009653|GO:0006898|GO:0007165|GO:0005905|GO:0007067|GO:0016020|GO:0005198|GO:0046326|GO:0030130|GO:0004871|GO:0070062	19167335	chr22	19167276	-	hs|22q11.21	NM_007098	chr22:19167335-19167276	NM_007098	Hs.368266
A_32_P415151	-2.45842	-1.29773	2.45842	down	WDR27	WD repeat domain 27	FALSE	Homo sapiens WD repeat domain 27 (WDR27), transcript variant 1, mRNA [NM_182552]	253769	GO:0005654	170034569	chr6	170033151	-	hs|6q27	NM_182552	chr6:170034569-170033151	NM_182552	Hs.131903
A_23_P13382	-2.45899	-1.29806	2.45899	down	LSP1	lymphocyte-specific protein 1	FALSE	Homo sapiens lymphocyte-specific protein 1 (LSP1), transcript variant 3, mRNA [NM_001013254]	4046	GO:0007165|GO:0006968|GO:0016020|GO:0006935|GO:0005886|GO:0006928|GO:0003779|GO:0004871|GO:0015629|GO:0070062	1913423	chr11	1913364	+	hs|11p15.5	NM_001013254	chr11:1913364-1913423	NM_001013254	Hs.56729
A_23_P2998	-2.45916	-1.29817	2.45916	down	OXA1L	oxidase (cytochrome c) assembly 1-like	FALSE	Homo sapiens oxidase (cytochrome c) assembly 1-like (OXA1L), mRNA [NM_005015]	5018	GO:0005515|GO:0051262|GO:0031966|GO:0051354|GO:0051205|GO:0032780|GO:0042803|GO:0005739|GO:0009060|GO:0032981|GO:0043234|GO:0005746|GO:0033615|GO:0006461|GO:0097031|GO:0032592|GO:0097177|GO:0055114	23240074	chr14	23240015	+	hs|14q11.2	NM_005015	chr14:23240015-23240074	NM_005015	Hs.151134
A_23_P52336	-2.46429	-1.30117	2.46429	down	UNC5B	unc-5 homolog B (C. elegans)	FALSE	Homo sapiens unc-5 homolog B (C. elegans) (UNC5B), transcript variant 1, mRNA [NM_170744]	219699	GO:0005515|GO:0043524|GO:0043065|GO:0007411|GO:2001240|GO:0014068|GO:0016021|GO:0097190|GO:0033564	73059656	chr10	73059597	+	hs|10q22.1	NM_170744	chr10:73059597-73059656	NM_170744	Hs.522997
A_23_P39375	-2.4684	-1.30358	2.4684	down	KLHL26	kelch-like family member 26	FALSE	Homo sapiens kelch-like family member 26 (KLHL26), mRNA [NM_018316]	55295		18780804	chr19	18780745	+	hs|19p13.11	NM_018316	chr19:18780745-18780804	NM_018316	Hs.250632
A_24_P56884	-2.46937	-1.30414	2.46937	down			FALSE	transmembrane protein 199 [Source:HGNC Symbol;Acc:HGNC:18085] [ENST00000580868]			26687569	chr17	26686386	+	hs|17q11.2	AY074907	chr17:26686386-26687569		Hs.707906
A_23_P153745	-2.4709	-1.30503	2.4709	down	IFI30	interferon, gamma-inducible protein 30	FALSE	Homo sapiens interferon, gamma-inducible protein 30 (IFI30), mRNA [NM_006332]	10437	GO:0016667|GO:0030054|GO:0005886|GO:0019221|GO:0042590|GO:0048147|GO:0050821|GO:0005576|GO:0005764|GO:0043231|GO:0019886|GO:0005737|GO:0060333|GO:0055114|GO:0043202	18288899	chr19	18288840	+	hs|19p13.11	NM_006332	chr19:18288840-18288899	NM_006332	Hs.14623
A_24_P64167	-2.47127	-1.30525	2.47127	down	PTGS1	prostaglandin-endoperoxide synthase 1 (prostaglandin G/H synthase and cyclooxygenase)	FALSE	Homo sapiens prostaglandin-endoperoxide synthase 1 (prostaglandin G/H synthase and cyclooxygenase) (PTGS1), transcript variant 1, mRNA [NM_000962]	5742	GO:0019371|GO:0006629|GO:0019369|GO:0006805|GO:0004666|GO:0051213|GO:0005634|GO:0044281|GO:0046872|GO:0043231|GO:0005737|GO:0004601|GO:0006954|GO:0001516|GO:0042127|GO:0005789|GO:0008217|GO:0006979|GO:0070062|GO:0055114|GO:0020037|GO:0001750	125157595	chr9	125157536	+	hs|9q33.2	NM_000962	chr9:125157536-125157595	NM_000962	Hs.201978
A_23_P68401	-2.47287	-1.30618	2.47287	down	CTNNBL1	catenin, beta like 1	FALSE	Homo sapiens catenin, beta like 1 (CTNNBL1), transcript variant 1, mRNA [NM_030877]	56259	GO:0000974|GO:0005515|GO:0008380|GO:0010467|GO:0043065|GO:0006915|GO:0005634|GO:0016445|GO:0005737|GO:0016020|GO:0000398|GO:0005654|GO:0005681|GO:0019899	36468519	chr20	36431407	+	hs|20q11.23	NM_030877	chr20:36431407-36468519	NM_030877	Hs.472667
A_33_P3351775	-2.47508	-1.30747	2.47508	down			FALSE	prohibitin pseudogene 3 [Source:HGNC Symbol;Acc:HGNC:8915] [ENST00000412562]			59465997	chr1	59465938	+	hs|1p32.1		chr1:59465938-59465997
A_32_P416583	-2.47802	-1.30919	2.47802	down	NLRC5	NLR family, CARD domain containing 5	FALSE	Homo sapiens NLR family, CARD domain containing 5 (NLRC5), mRNA [NM_032206]	84166	GO:0005515|GO:0005634|GO:0032088|GO:0000979|GO:0005524|GO:0005829|GO:0060335|GO:0005737|GO:0051607|GO:0060339|GO:0045345|GO:0045087|GO:0045944|GO:0060340|GO:0032480|GO:0043549	57077487	chr16	57077428	+	hs|16q13	NM_032206	chr16:57077428-57077487	NM_032206	Hs.528836
A_24_P307626	-2.47915	-1.30985	2.47915	down	ATP1A4	ATPase, Na+/K+ transporting, alpha 4 polypeptide	FALSE	Homo sapiens ATPase, Na+/K+ transporting, alpha 4 polypeptide (ATP1A4), transcript variant 1, mRNA [NM_144699]	480	GO:0005886|GO:0007283|GO:0030317|GO:0005890|GO:0055085|GO:0005524|GO:0046872|GO:0009566|GO:0034220|GO:0005887|GO:0042391|GO:0008152|GO:0030641|GO:0015991|GO:0035725|GO:0006814|GO:0006813|GO:0005391	160143465	chr1	160143406	+	hs|1q23.2	NM_144699	chr1:160143406-160143465	NM_144699	Hs.662219
A_33_P3364626	-2.48456	-1.31299	2.48456	down	TMEM194B	transmembrane protein 194B	FALSE	transmembrane protein 194B [Source:HGNC Symbol;Acc:HGNC:33700] [ENST00000343105]	100131211	GO:0016021	191381049	chr2	191380990	-	hs|2q32.2		chr2:191381049-191380990
A_24_P287043	-2.48471	-1.31308	2.48471	down	IFITM2	interferon induced transmembrane protein 2	FALSE	Homo sapiens interferon induced transmembrane protein 2 (IFITM2), mRNA [NM_006435]	10581	GO:0051607|GO:0006955|GO:0060337|GO:0005886|GO:0046597|GO:0035456|GO:0035455|GO:0019221|GO:0034341|GO:0016021|GO:0009615|GO:0045071	309168	chr11	309109	+	hs|11p15.5	NM_006435	chr11:309109-309168	NM_006435	Hs.709321
A_24_P227069	-2.48518	-1.31335	2.48518	down	GPAM	glycerol-3-phosphate acyltransferase, mitochondrial	FALSE	Homo sapiens glycerol-3-phosphate acyltransferase, mitochondrial (GPAM), transcript variant 2, mRNA [NM_020918]	57678	GO:0006637|GO:0070970|GO:0005886|GO:0070236|GO:0005743|GO:0055089|GO:0004366|GO:0005741|GO:0044281|GO:0009749|GO:0042104|GO:0051607|GO:0006631|GO:0016024|GO:0019432|GO:0055091|GO:0050707|GO:0016021|GO:0040018|GO:0006644|GO:0006654|GO:0044255|GO:0046474	113909886	chr10	113909827	-	hs|10q25.2	NM_020918	chr10:113909886-113909827	NM_020918	Hs.42586
A_21_P0008227	-2.48536	-1.31345	2.48536	down	LINC00565	long intergenic non-protein coding RNA 565	FALSE	Homo sapiens long intergenic non-protein coding RNA 565 (LINC00565), long non-coding RNA [NR_047495]	100861555		114629796	chr13	114629737	-	hs|13q34	NR_047495	chr13:114629796-114629737	NR_047495	Hs.353773
A_24_P335092	-2.48853	-1.3153	2.48853	down	SAA1	serum amyloid A1	FALSE	Homo sapiens serum amyloid A1 (SAA1), transcript variant 1, mRNA [NM_000331]	6288	GO:0001664|GO:0030593|GO:0030168|GO:0050716|GO:0005576|GO:0050715|GO:0006953|GO:0007204|GO:0006898|GO:0045785|GO:0034364|GO:0071682|GO:0050728|GO:0045087|GO:0050708|GO:0048247|GO:0048246|GO:0008201|GO:0070062	18291310	chr11	18290868	+	hs|11p15.1	NM_000331	chr11:18290868-18291310	NM_000331	Hs.632144
A_23_P87545	-2.4967	-1.32002	2.4967	down	IFITM3	interferon induced transmembrane protein 3	FALSE	Homo sapiens interferon induced transmembrane protein 3 (IFITM3), transcript variant 1, mRNA [NM_021034]	10410	GO:0005515|GO:0005886|GO:0035456|GO:0019221|GO:0035455|GO:0032897|GO:0005765|GO:0009615|GO:0051607|GO:0006955|GO:0060337|GO:0046597|GO:0031902|GO:0016021|GO:0034341|GO:0070062|GO:0045071	319914	chr11	319855	-	hs|11p15.5	NM_021034	chr11:319914-319855	NM_021034	Hs.374650
A_33_P3390723	-2.49879	-1.32123	2.49879	down			FALSE	Q8NBP6_HUMAN (Q8NBP6) CDNA PSEC0058 fis, clone NT2RP2000636, partial (20%) [THC2661718]			74314188	chr9	74314129	-	hs|9q21.13		chr9:074314188-074314129
A_19_P00324470	-2.49891	-1.3213	2.49891	down	MIR143HG	MIR143 host gene (non-protein coding)	FALSE	Homo sapiens MIR143 host gene (non-protein coding) (MIR143HG), transcript variant 1, long non-coding RNA [NR_105059]	728264		148812373	chr5	148812314	+	hs|5q32	NR_105059	chr5:148812314-148812373	NR_105059	Hs.744892
A_33_P3337242	-2.50706	-1.326	2.50706	down	DTNBP1	dystrobrevin binding protein 1	FALSE	Homo sapiens dystrobrevin binding protein 1 (DTNBP1), transcript variant 3, mRNA [NM_001271667]	84062	GO:0005515|GO:0030424|GO:0033162|GO:0043005|GO:0048490|GO:0030054|GO:0032438|GO:0005634|GO:0014059|GO:0031175|GO:0005829|GO:0030426|GO:0005737|GO:0043197|GO:0045211|GO:0061024|GO:0030672|GO:0031532|GO:0006892|GO:0014069|GO:0010628|GO:0042383|GO:0016528|GO:0031083|GO:0007596|GO:0060159|GO:0048812|GO:0005789|GO:0060155|GO:0008089|GO:0001956|GO:0010008	15524832	chr6	15524773	-	hs|6p22.3	NM_001271667	chr6:15524832-15524773	NM_001271667	Hs.571148
A_23_P85952	-2.50981	-1.32758	2.50981	down	DENND2D	DENN/MADD domain containing 2D	FALSE	Homo sapiens DENN/MADD domain containing 2D (DENND2D), transcript variant 1, mRNA [NM_024901]	79961	GO:0017112|GO:0005737|GO:0032851	111730006	chr1	111729947	-	hs|1p13.3	NM_024901	chr1:111730006-111729947	NM_024901	Hs.557850
A_23_P116898	-2.51508	-1.3306	2.51508	down	A2M	alpha-2-macroglobulin	FALSE	Homo sapiens alpha-2-macroglobulin (A2M), mRNA [NM_000014]	2	GO:0005515|GO:0007264|GO:0004867|GO:0072562|GO:0002020|GO:0019959|GO:0005829|GO:0019966|GO:0019838|GO:0022617|GO:0030198|GO:0031093|GO:0070062|GO:0001869|GO:0051056|GO:0043120|GO:0005102|GO:0030168|GO:0005576|GO:0010951|GO:0048863|GO:0007596|GO:0007597|GO:0002576|GO:0019899|GO:0048306	9221418	chr12	9221359	-	hs|12p13.31	NM_000014	chr12:9221418-9221359	NM_000014	Hs.212838
A_23_P421423	-2.52623	-1.33699	2.52623	down	TNFAIP2	tumor necrosis factor, alpha-induced protein 2	FALSE	Homo sapiens tumor necrosis factor, alpha-induced protein 2 (TNFAIP2), mRNA [NM_006291]	7127	GO:0000145|GO:0051601|GO:0000149|GO:0001525|GO:0006887|GO:0005615|GO:0030154	103603676	chr14	103603617	+	hs|14q32.32	NM_006291	chr14:103603617-103603676	NM_006291	Hs.525607
A_21_P0007321	-2.53149	-1.33999	2.53149	down	lnc-SOX6-1	lnc-SOX6-1:1	FALSE	LNCipedia lincRNA (lnc-SOX6-1), lincRNA [lnc-SOX6-1:1]			15932586	chr11	15932527	-	hs|11p15.2		chr11:15932586-15932527
A_23_P422540	-2.53166	-1.34008	2.53166	down	USP22	ubiquitin specific peptidase 22	FALSE	Homo sapiens ubiquitin specific peptidase 22 (USP22), mRNA [NM_015276]	23326	GO:0005515|GO:0016578|GO:0016579|GO:0004843|GO:0016574|GO:0003713|GO:0006325|GO:0009790|GO:0006351|GO:0070461|GO:0004197|GO:0045931|GO:0007049|GO:0030374|GO:0061136|GO:0043967|GO:0000124|GO:0043161|GO:0008270|GO:0010485|GO:0045893|GO:0019899	20903621	chr17	20903562	-	hs|17p11.2	NM_015276	chr17:20903621-20903562	NM_015276	Hs.462492
A_23_P7827	-2.53287	-1.34077	2.53287	down	FAM26F	family with sequence similarity 26, member F	FALSE	Homo sapiens family with sequence similarity 26, member F (FAM26F), transcript variant 1, mRNA [NM_001010919]	441168	GO:0034220|GO:0005261|GO:0005887|GO:0006812	116784754	chr6	116784695	+	hs|6q22.1	NM_001010919	chr6:116784695-116784754	NM_001010919	Hs.381220
A_24_P382765	-2.54298	-1.34652	2.54298	down	NHP2L1	NHP2 non-histone chromosome protein 2-like 1 (S. cerevisiae)	FALSE	Homo sapiens NHP2 non-histone chromosome protein 2-like 1 (S. cerevisiae) (NHP2L1), transcript variant 1, mRNA [NM_005008]	4809	GO:0005515|GO:0008380|GO:0010467|GO:0031428|GO:0003723|GO:0042254|GO:0005730|GO:0005634|GO:0043234|GO:0030515|GO:0000398|GO:0005654|GO:0005681	42070512	chr22	42070453	-	hs|22q13.2	NM_005008	chr22:42070512-42070453	NM_005008	Hs.182255
A_33_P3361422	-2.54941	-1.35016	2.54941	down	CYP27A1	cytochrome P450, family 27, subfamily A, polypeptide 1	FALSE	Homo sapiens cytochrome P450, family 27, subfamily A, polypeptide 1 (CYP27A1), mRNA [NM_000784]	1593	GO:0006805|GO:0005506|GO:0030343|GO:0006699|GO:0008395|GO:0005743|GO:0044281|GO:0031073|GO:0047749|GO:0005759|GO:0008206|GO:0016125|GO:0055114|GO:0008203|GO:0020037	219680010	chr2	219679951	+	hs|2q35	NM_000784	chr2:219679951-219680010	NM_000784	Hs.516700
A_21_P0001002	-2.55362	-1.35254	2.55362	down	SLC16A1-AS1	SLC16A1 antisense RNA 1	FALSE	Homo sapiens SLC16A1 antisense RNA 1 (SLC16A1-AS1), transcript variant 2, long non-coding RNA [NR_103744]	100506392		113499293	chr1	113499235	+	hs|1p13.2	NR_103744	chr1:113499235-113499293	NR_103744	Hs.567944
A_23_P19517	-2.55705	-1.35448	2.55705	down	ITPR3	inositol 1,4,5-trisphosphate receptor, type 3	FALSE	Homo sapiens inositol 1,4,5-trisphosphate receptor, type 3 (ITPR3), mRNA [NM_002224]	3710	GO:0005515|GO:0060402|GO:0060291|GO:0070679|GO:0007173|GO:0043025|GO:0007613|GO:0051260|GO:0005220|GO:0030168|GO:0000822|GO:0043235|GO:0051592|GO:0043533|GO:0007186|GO:0008543|GO:0005887|GO:0045087|GO:0005789|GO:0070588|GO:0005654|GO:0038096|GO:0038095|GO:0005218|GO:0005886|GO:0005783|GO:0007202|GO:0044281|GO:0007204|GO:0051291|GO:0005640|GO:0005737|GO:0043209|GO:0031095|GO:0048010|GO:0048011|GO:…	33663831	chr6	33663772	+	hs|6p21.31	NM_002224	chr6:33663772-33663831	NM_002224	Hs.65758
A_23_P106204	-2.56493	-1.35892	2.56493	down	GSTZ1	glutathione S-transferase zeta 1	FALSE	Homo sapiens glutathione S-transferase zeta 1 (GSTZ1), transcript variant 1, mRNA [NM_145870]	2954	GO:0005515|GO:0006559|GO:0006805|GO:0006749|GO:0044281|GO:0004364|GO:0042803|GO:0005829|GO:0004602|GO:0005739|GO:0034641|GO:0006572|GO:0016034|GO:0055114	77797493	chr14	77797434	+	hs|14q24.3	NM_145870	chr14:77797434-77797493	NM_145870	Hs.655292
A_21_P0012152	-2.57031	-1.36194	2.57031	down	APCDD1L-AS1	APCDD1L antisense RNA 1 (head to head)	FALSE	Homo sapiens APCDD1L antisense RNA 1 (head to head) (APCDD1L-AS1), long non-coding RNA [NR_034147]	149773		57090793	chr20	57090734	+	hs|20q13.32	NR_034147	chr20:57090734-57090793	NR_034147	Hs.729646
A_21_P0001110	-2.57434	-1.3642	2.57434	down			FALSE	arginine/serine-rich protein 1 [Source:HGNC Symbol;Acc:HGNC:25234] [ENST00000450820]			25594238	chr1	25580377	-	hs|1p36.11		chr1:25594238-25580377
A_33_P3399788	-2.57533	-1.36476	2.57533	down	SERPINA3	serpin peptidase inhibitor, clade A (alpha-1 antiproteinase, antitrypsin), member 3	FALSE	Homo sapiens serpin peptidase inhibitor, clade A (alpha-1 antiproteinase, antitrypsin), member 3 (SERPINA3), mRNA [NM_001085]	12	GO:0005515|GO:0004867|GO:0072562|GO:0005576|GO:0005634|GO:0006953|GO:0003677|GO:0005615|GO:0019216|GO:0005622|GO:0010951|GO:0006954|GO:0030277|GO:0070062	95090389	chr14	95090330	+	hs|14q32.13	NM_001085	chr14:95090330-95090389	NM_001085	Hs.534293
A_33_P3303015	-2.57533	-1.36476	2.57533	down	RPS9	ribosomal protein S9	FALSE	Homo sapiens ribosomal protein S9 (RPS9), mRNA [NM_001013]	6203	GO:0005515|GO:0010467|GO:0008284|GO:0019058|GO:0005634|GO:0019843|GO:0006412|GO:0045182|GO:0006413|GO:0006414|GO:0005829|GO:0045903|GO:0005737|GO:0000184|GO:0016032|GO:0070062|GO:0003735|GO:0006614|GO:0019083|GO:0005730|GO:0006415|GO:0016020|GO:0022627|GO:0030529|GO:0005840|GO:0005925|GO:0044267	54710245	chr19	54710186	+	hs|19q13.42	NM_001013	chr19:54710186-54710245	NM_001013	Hs.546288
A_23_P36647	-2.57918	-1.36691	2.57918	down	TMUB2	transmembrane and ubiquitin-like domain containing 2	FALSE	Homo sapiens transmembrane and ubiquitin-like domain containing 2 (TMUB2), transcript variant 2, mRNA [NM_177441]	79089	GO:0016021	42268710	chr17	42268651	+	hs|17q21.31	NM_177441	chr17:42268651-42268710	NM_177441	Hs.181391
A_19_P00322332	-2.58797	-1.37182	2.58797	down	LOC101059954	uncharacterized LOC101059954	FALSE	PREDICTED: Homo sapiens uncharacterized LOC101059954 (LOC101059954), ncRNA [XR_172435]	101059954		38683254	chr17	38683195	+	hs|17q21.2	XR_172435	chr17:38683195-38683254	XR_172435
A_23_P212089	-2.58975	-1.37281	2.58975	down	NFKBIZ	nuclear factor of kappa light polypeptide gene enhancer in B-cells inhibitor, zeta	FALSE	Homo sapiens nuclear factor of kappa light polypeptide gene enhancer in B-cells inhibitor, zeta (NFKBIZ), transcript variant 1, mRNA [NM_031419]	64332	GO:0003712|GO:0006954|GO:0006357|GO:0005634|GO:0006351	101578963	chr3	101578904	+	hs|3q12.3	NM_031419	chr3:101578904-101578963	NM_031419	Hs.319171
A_19_P00317647	-2.59365	-1.37498	2.59365	down	LINC01278	long intergenic non-protein coding RNA 1278	FALSE	Homo sapiens long intergenic non-protein coding RNA 1278 (LINC01278), long non-coding RNA [NR_015353]	92249		62780842	chrX	62780783	-	hs|Xq11.1	NR_015353	chrX:62780842-62780783	NR_015353	Hs.31532
A_33_P3351745	-2.60707	-1.38243	2.60707	down	PVRIG	poliovirus receptor related immunoglobulin domain containing	FALSE	Homo sapiens poliovirus receptor related immunoglobulin domain containing (PVRIG), mRNA [NM_024070]	79037	GO:0016021	99819110	chr7	99819051	+	hs|7q22.1	NM_024070	chr7:99819051-99819110	NM_024070	Hs.729356
A_24_P91310	-2.60835	-1.38314	2.60835	down	PSMC4	proteasome (prosome, macropain) 26S subunit, ATPase, 4	FALSE	Homo sapiens proteasome (prosome, macropain) 26S subunit, ATPase, 4 (PSMC4), transcript variant 1, mRNA [NM_006503]	5704	GO:0005515|GO:0031597|GO:0002474|GO:0010467|GO:0090263|GO:0005634|GO:0044281|GO:0031145|GO:0005829|GO:0034641|GO:0005737|GO:0000082|GO:0006508|GO:0016032|GO:0090090|GO:0016887|GO:0006977|GO:0000209|GO:0043066|GO:0000502|GO:0016234|GO:0006521|GO:0001824|GO:0051437|GO:0042590|GO:0006915|GO:0042981|GO:0051436|GO:0005524|GO:0051439|GO:0016020|GO:0002479|GO:0005654|GO:0022624|GO:0000278	40486047	chr19	40485988	+	hs|19q13.2	NM_006503	chr19:40485988-40486047	NM_006503	Hs.211594
A_23_P114952	-2.61005	-1.38408	2.61005	down	TMEM9	transmembrane protein 9	FALSE	Homo sapiens transmembrane protein 9 (TMEM9), transcript variant 1, mRNA [NM_016456]	252839	GO:0008150|GO:0003674|GO:0005770|GO:0031902|GO:0006810|GO:0016021|GO:0005765|GO:0005764	201104631	chr1	201104572	-	hs|1q32.1	NM_016456	chr1:201104631-201104572	NM_016456	Hs.181444
A_32_P213831	-2.61108	-1.38465	2.61108	down	STRIP2	striatin interacting protein 2	FALSE	Homo sapiens striatin interacting protein 2 (STRIP2), transcript variant 1, mRNA [NM_020704]	57464	GO:0003674|GO:0005737|GO:0016477|GO:0008360|GO:0007010	129122780	chr7	129122721	+	hs|7q32.1	NM_020704	chr7:129122721-129122780	NM_020704	Hs.489988
A_23_P103601	-2.61895	-1.38899	2.61895	down	MAN1C1	mannosidase, alpha, class 1C, member 1	FALSE	Homo sapiens mannosidase, alpha, class 1C, member 1 (MAN1C1), transcript variant 1, mRNA [NM_020379]	57134	GO:0030173|GO:0000139|GO:0005509|GO:0004571|GO:0006487|GO:0044267|GO:0070062|GO:0043687|GO:0018279	26110894	chr1	26110835	+	hs|1p36.11	NM_020379	chr1:26110835-26110894	NM_020379	Hs.197043
A_21_P0014368	-2.62055	-1.38987	2.62055	down	PLA2G4C	phospholipase A2, group IVC (cytosolic, calcium-independent)	FALSE	phospholipase A2, group IVC (cytosolic, calcium-independent) [Source:HGNC Symbol;Acc:HGNC:9037] [ENST00000596510]	8605	GO:0019369|GO:0007567|GO:0036149|GO:0044281|GO:0005635|GO:0005829|GO:0035556|GO:0005543|GO:0006954|GO:0016020|GO:0047499|GO:0005789|GO:0005654|GO:0046475|GO:0006644|GO:0005938|GO:0036151|GO:0046474|GO:0036152	48575670	chr19	48575611	-	hs|19q13.33	AK124241	chr19:48575670-48575611		Hs.631562
A_23_P114084	-2.62509	-1.39237	2.62509	down	PHEX	phosphate regulating endopeptidase homolog, X-linked	FALSE	Homo sapiens phosphate regulating endopeptidase homolog, X-linked (PHEX), transcript variant 1, mRNA [NM_000444]	5251	GO:0048471|GO:0005794|GO:0005886|GO:0005783|GO:0007267|GO:0030282|GO:0001501|GO:0005887|GO:0004177|GO:0006508|GO:0008270|GO:0019637|GO:0004222|GO:0006464	22266243	chrX	22266184	+	hs|Xp22.11	NM_000444	chrX:22266184-22266243	NM_000444	Hs.495834
A_21_P0013782	-2.62742	-1.39365	2.62742	down	XLOC_l2_015585		FALSE	BROAD Institute lincRNA (XLOC_l2_015585), lincRNA [TCONS_l2_00030301]			102098292	chrX	102094877	+	hs|Xq22.1		chrX:102094877-102098292
A_33_P3216517	-2.6275	-1.39369	2.6275	down	NEK6	NIMA-related kinase 6	FALSE	NIMA-related kinase 6 [Source:HGNC Symbol;Acc:HGNC:7749] [ENST00000373596]	10783	GO:0005515|GO:0007077|GO:0031572|GO:0005634|GO:0005829|GO:0000910|GO:0005737|GO:0046777|GO:0007059|GO:0018105|GO:0004871|GO:2000772|GO:0043123|GO:0000287|GO:0005815|GO:0019901|GO:0005874|GO:0006915|GO:0051225|GO:0005524|GO:0007165|GO:0007346|GO:0000922|GO:0007067|GO:0016607|GO:0004674|GO:0006468|GO:0019894|GO:0030071|GO:0000278	127023857	chr9	127023798	+	hs|9q33.3	XM_005251664	chr9:127023798-127023857	XM_005251664	Hs.197071
A_23_P121064	-2.62953	-1.39481	2.62953	down	PTX3	pentraxin 3, long	FALSE	Homo sapiens pentraxin 3, long (PTX3), mRNA [NM_002852]	5806	GO:0050766|GO:0006954|GO:0046597|GO:0045087|GO:0001849|GO:0046790|GO:0005576|GO:0001872|GO:0005615|GO:0001878|GO:0008228|GO:0045429	157161028	chr3	157160969	+	hs|3q25.32	NM_002852	chr3:157160969-157161028	NM_002852	Hs.591286
A_24_P273245	-2.63784	-1.39936	2.63784	down			FALSE	Q3UVJ2_MOUSE (Q3UVJ2) Adult male urinary bladder cDNA, RIKEN full-length enriched library, clone:9530052J16 product:CAP, adenylate cyclase-associated protein 1 (yeast), full insert sequence, partial (56%) [THC2593778]			76484303	chr3	76484244	+	hs|3p12.3		chr3:76484244-76484303
A_23_P215214	-2.63795	-1.39942	2.63795	down	LMBR1	limb development membrane protein 1	FALSE	Homo sapiens limb development membrane protein 1 (LMBR1), mRNA [NM_022458]	64327	GO:0016021|GO:0042733	156473705	chr7	156473646	-	hs|7q36.3	NM_022458	chr7:156473705-156473646	NM_022458	Hs.209989
A_33_P3302295	-2.63817	-1.39954	2.63817	down	FOXC2	forkhead box C2	FALSE	Homo sapiens forkhead box C2 (MFH-1, mesenchyme forkhead 1) (FOXC2), mRNA [NM_005251]	2303	GO:0072011|GO:0001656|GO:0008286|GO:0072112|GO:0001657|GO:0003700|GO:0055010|GO:0044212|GO:0006366|GO:0003705|GO:0001756|GO:0048844|GO:0005634|GO:0048703|GO:0007507|GO:0001946|GO:0050880|GO:0007219|GO:0014032|GO:0045944|GO:0030199|GO:0090050|GO:0043010|GO:0009725|GO:0048010|GO:0046620|GO:0001569|GO:0006357|GO:0035050|GO:0033630|GO:0000122|GO:0060038|GO:0031490|GO:0043565|GO:0010595|GO:0001077|GO:…	86602334	chr16	86602275	+	hs|16q24.1	NM_005251	chr16:86602275-86602334	NM_005251	Hs.436448
A_23_P103110	-2.63837	-1.39965	2.63837	down	MAFF	v-maf avian musculoaponeurotic fibrosarcoma oncogene homolog F	FALSE	Homo sapiens v-maf avian musculoaponeurotic fibrosarcoma oncogene homolog F (MAFF), transcript variant 1, mRNA [NM_012323]	23764	GO:0043565|GO:0006355|GO:0003700|GO:0007567|GO:0006366|GO:0007596|GO:0005654|GO:0045604|GO:0035914|GO:0001701	38612043	chr22	38611984	+	hs|22q13.1	NM_012323	chr22:38611984-38612043	NM_012323	Hs.517617
A_23_P89056	-2.64593	-1.40378	2.64593	down	NUP93	nucleoporin 93kDa	FALSE	Homo sapiens nucleoporin 93kDa (NUP93), transcript variant 1, mRNA [NM_014669]	9688	GO:0007077|GO:0010467|GO:0031965|GO:0005975|GO:0019083|GO:0019221|GO:0019058|GO:0044281|GO:0005635|GO:0051292|GO:0006606|GO:0055085|GO:0010827|GO:0008645|GO:0015758|GO:0016020|GO:0034399|GO:0016973|GO:0005643|GO:0009405|GO:0017056|GO:0016032|GO:0000278	56868659	chr16	56868309	+	hs|16q13	NM_014669	chr16:56868309-56868659	NM_014669	Hs.276878
A_33_P3379157	-2.64873	-1.4053	2.64873	down	MTCH1	mitochondrial carrier 1	FALSE	Homo sapiens mitochondrial carrier 1 (MTCH1), transcript variant 2, mRNA [NM_001271641]	23787	GO:0005739|GO:0005622|GO:0005515|GO:0043065|GO:0006919|GO:0045161|GO:0006810|GO:0005743|GO:0016021|GO:0009966	36936634	chr6	36936575	-	hs|6p21.2	NM_001271641	chr6:36936634-36936575	NM_001271641	Hs.485262
A_24_P66027	-2.65758	-1.41011	2.65758	down	APOBEC3B	apolipoprotein B mRNA editing enzyme, catalytic polypeptide-like 3B	FALSE	Homo sapiens apolipoprotein B mRNA editing enzyme, catalytic polypeptide-like 3B (APOBEC3B), transcript variant 1, mRNA [NM_004900]	9582	GO:0051607|GO:0047844|GO:0045087|GO:0008152|GO:0008270|GO:0005634|GO:0010529	39387597	chr22	39387538	+	hs|22q13.1	NM_004900	chr22:39387538-39387597	NM_004900	Hs.226307
A_33_P3318343	-2.65822	-1.41046	2.65822	down	CTAG2	cancer/testis antigen 2	FALSE	Homo sapiens cancer/testis antigen 2 (CTAG2), transcript variant 2, mRNA [NM_020994]	30848	GO:0008150|GO:0003674|GO:0005813	153880477	chrX	153880418	-	hs|Xq28	NM_020994	chrX:153880477-153880418	NM_020994	Hs.87225
A_23_P100660	-2.65893	-1.41084	2.65893	down	SERPINF1	serpin peptidase inhibitor, clade F (alpha-2 antiplasmin, pigment epithelium derived factor), member 1	FALSE	Homo sapiens serpin peptidase inhibitor, clade F (alpha-2 antiplasmin, pigment epithelium derived factor), member 1 (SERPINF1), mRNA [NM_002615]	5176	GO:0060770|GO:0046685|GO:0048471|GO:0060041|GO:0071300|GO:0008283|GO:0004867|GO:0010447|GO:0042698|GO:0005615|GO:0050769|GO:0071279|GO:0043203|GO:0071333|GO:0070062|GO:0042470|GO:0001822|GO:0007614|GO:0007568|GO:0007275|GO:0005576|GO:0005604|GO:0010951|GO:0031012|GO:0010596|GO:0050728|GO:0010976|GO:0016525|GO:0071549	1680727	chr17	1680668	+	hs|17p13.3	NM_002615	chr17:1680668-1680727	NM_002615	Hs.532768
A_23_P133770	-2.66021	-1.41154	2.66021	down	CCDC167	coiled-coil domain containing 167	FALSE	Homo sapiens coiled-coil domain containing 167 (CCDC167), mRNA [NM_138493]	154467	GO:0016021	37452608	chr6	37451029	-	hs|6p21.2	NM_138493	chr6:37452608-37451029	NM_138493	Hs.284207
A_33_P3338166	-2.66407	-1.41363	2.66407	down	NUAK2	NUAK family, SNF1-like kinase, 2	FALSE	Homo sapiens NUAK family, SNF1-like kinase, 2 (NUAK2), mRNA [NM_030952]	81788	GO:0005515|GO:0043066|GO:0030036|GO:0000287|GO:0004674|GO:0006915|GO:0006468|GO:0042149|GO:0005524	205271252	chr1	205271193	-	hs|1q32.1	NM_030952	chr1:205271252-205271193	NM_030952	Hs.497512
A_32_P135902	-2.66447	-1.41385	2.66447	down	EIF4A1	eukaryotic translation initiation factor 4A1	FALSE	Homo sapiens eukaryotic translation initiation factor 4A1 (EIF4A1), transcript variant 1, mRNA [NM_001416]	1973	GO:0000339|GO:0003725|GO:0005515|GO:0010467|GO:0016281|GO:0031100|GO:0019221|GO:0004386|GO:0003743|GO:0003729|GO:0005524|GO:0006412|GO:0006413|GO:0005829|GO:0016020|GO:0016032|GO:0044267|GO:0000289|GO:0008135|GO:0070062|GO:0000288	7480448	chr17	7480389	+	hs|17p13.1	NM_001416	chr17:7480389-7480448	NM_001416	Hs.129673
A_33_P3367251	-2.67352	-1.41874	2.67352	down	CNTLN	centlein, centrosomal protein	FALSE	Homo sapiens centlein, centrosomal protein (CNTLN), transcript variant 2, mRNA [NM_001114395]	54875	GO:0023014|GO:0010457|GO:0005737|GO:0000160|GO:0033365|GO:0019901|GO:0016020|GO:0005814|GO:0019904|GO:0030674|GO:0000155|GO:0070062	17301827	chr9	17301768	+	hs|9p22.2	NM_001114395	chr9:17301768-17301827	NM_001114395	Hs.435381
A_33_P3281552	-2.67646	-1.42032	2.67646	down	RPGR	retinitis pigmentosa GTPase regulator	FALSE	Homo sapiens retinitis pigmentosa GTPase regulator (RPGR), transcript variant C, mRNA [NM_001034853]	6103	GO:0005515|GO:0005813|GO:0005794|GO:0036126|GO:0006886|GO:0036064|GO:0005085|GO:0043547|GO:0042384|GO:0042073|GO:0007601|GO:0042462|GO:0050896|GO:0001750	38143761	chrX	38143702	-	hs|Xp11.4	NM_001034853	chrX:38143761-38143702	NM_001034853	Hs.61438
A_21_P0013240	-2.67928	-1.42184	2.67928	down	GTF2IRD1	GTF2I repeat domain containing 1	FALSE	Homo sapiens GTF2I repeat domain containing 1 (GTF2IRD1), transcript variant 3, mRNA [NM_001199207]	9569	GO:0014886|GO:0006355|GO:0005737|GO:0003700|GO:0006366|GO:0006357|GO:0003705|GO:0007275|GO:0005654|GO:0005634|GO:0003677	73961490	chr7	73960139	+	hs|7q11.23	NM_001199207	chr7:73960139-73961490	NM_001199207	Hs.647056
A_23_P132260	-2.68176	-1.42318	2.68176	down	PES1	pescadillo ribosomal biogenesis factor 1	FALSE	Homo sapiens pescadillo ribosomal biogenesis factor 1 (PES1), transcript variant 1, mRNA [NM_014303]	23481	GO:0005515|GO:0000463|GO:0000793|GO:0033365|GO:0008283|GO:0006364|GO:0005730|GO:0005634|GO:0070545|GO:0007000|GO:0005737|GO:0016020|GO:0051726|GO:0043021|GO:0042273|GO:0005654|GO:0030687|GO:0000466	30975843	chr22	30975784	-	hs|22q12.2	NM_014303	chr22:30975843-30975784	NM_014303	Hs.517543
A_24_P84898	-2.68702	-1.42601	2.68702	down	FEN1	flap structure-specific endonuclease 1	FALSE	Homo sapiens flap structure-specific endonuclease 1 (FEN1), mRNA [NM_004111]	2237	GO:0005515|GO:0009650|GO:0008409|GO:0090305|GO:0005886|GO:0005634|GO:0006302|GO:0005739|GO:0004527|GO:0006271|GO:0003690|GO:0000723|GO:0004523|GO:0000722|GO:0007613|GO:0008309|GO:0030145|GO:0000287|GO:0005730|GO:0003677|GO:0003684|GO:0006260|GO:0004519|GO:0006281|GO:0016020|GO:0006284|GO:0005654|GO:0043137|GO:0017108|GO:0000278|GO:0000737|GO:0032201|GO:0000738	61564087	chr11	61564029	+	hs|11q12.2	NM_004111	chr11:61564029-61564087	NM_004111	Hs.409065
A_23_P78871	-2.68874	-1.42693	2.68874	down	KCTD15	potassium channel tetramerization domain containing 15	FALSE	Homo sapiens potassium channel tetramerization domain containing 15 (KCTD15), transcript variant 1, mRNA [NM_024076]	79047	GO:0051260|GO:0007275	34304814	chr19	34304755	+	hs|19q13.11	NM_024076	chr19:34304755-34304814	NM_024076	Hs.221873
A_33_P3322259	-2.69445	-1.42999	2.69445	down	TSPY10	testis specific protein, Y-linked 10	FALSE	Homo sapiens testis specific protein, Y-linked 10 (TSPY10), mRNA [NM_001282469]	100289087	GO:0007506|GO:0005737|GO:0006334|GO:0005634|GO:0007283|GO:0030154	9366703	chrY	9366644	+	hs|Yp11.2	NM_001282469	chrY:9366644-9366703	NM_001282469	Hs.646249
A_23_P34375	-2.69647	-1.43107	2.69647	down	TCEA3	transcription elongation factor A (SII), 3	FALSE	Homo sapiens transcription elongation factor A (SII), 3 (TCEA3), mRNA [NM_003196]	6920	GO:0006357|GO:0032784|GO:0008270|GO:0005634|GO:0003677|GO:0006351	23724296	chr1	23724047	-	hs|1p36.12	NM_003196	chr1:23724296-23724047	NM_003196	Hs.446354
A_23_P52402	-2.6968	-1.43125	2.6968	down	PITRM1	pitrilysin metallopeptidase 1	FALSE	Homo sapiens pitrilysin metallopeptidase 1 (PITRM1), transcript variant 2, mRNA [NM_014889]	10531	GO:0005739|GO:0005759|GO:0006508|GO:0043085|GO:0008047|GO:0004222|GO:0046872	3182924	chr10	3181228	-	hs|10p15.2	NM_014889	chr10:3182924-3181228	NM_014889	Hs.528300
A_23_P90601	-2.69736	-1.43155	2.69736	down	STEAP3	STEAP family member 3, metalloreductase	FALSE	Homo sapiens STEAP family member 3, metalloreductase (STEAP3), transcript variant 1, mRNA [NM_182915]	55240	GO:0005515|GO:0052851|GO:0009306|GO:0000293|GO:0005886|GO:0005771|GO:0006915|GO:0008823|GO:0055085|GO:0046872|GO:0006879|GO:0033572|GO:0007049|GO:0015677|GO:0016021|GO:0010008|GO:0055114	120023057	chr2	120022998	+	hs|2q14.2	NM_182915	chr2:120022998-120023057	NM_182915	Hs.647822
A_33_P3367392	-2.6976	-1.43168	2.6976	down	FAM167B	family with sequence similarity 167, member B	FALSE	Homo sapiens family with sequence similarity 167, member B (FAM167B), mRNA [NM_032648]	84734		32714459	chr1	32714400	+	hs|1p35.1	NM_032648	chr1:32714400-32714459	NM_032648	Hs.18449
A_23_P111804	-2.69997	-1.43294	2.69997	down	PARP12	poly (ADP-ribose) polymerase family, member 12	FALSE	Homo sapiens poly (ADP-ribose) polymerase family, member 12 (PARP12), transcript variant 1, mRNA [NM_022750]	64761	GO:0008152|GO:0005634|GO:0046872|GO:0003950	139724005	chr7	139723946	-	hs|7q34	NM_022750	chr7:139724005-139723946	NM_022750	Hs.12646
A_23_P502035	-2.70205	-1.43406	2.70205	down	GALT	galactose-1-phosphate uridylyltransferase	FALSE	Homo sapiens galactose-1-phosphate uridylyltransferase (GALT), transcript variant 1, mRNA [NM_000155]	2592	GO:0005794|GO:0005975|GO:0008108|GO:0019388|GO:0009405|GO:0006258|GO:0008270|GO:0044281|GO:0006012|GO:0005829	34649043	chr9	34648881	+	hs|9p13.3	NM_000155	chr9:34648881-34649043	NM_000155	Hs.522090
A_23_P129101	-2.70237	-1.43423	2.70237	down	HEXA	hexosaminidase A (alpha polypeptide)	FALSE	Homo sapiens hexosaminidase A (alpha polypeptide) (HEXA), mRNA [NM_000520]	3073	GO:0004563|GO:0006665|GO:0046982|GO:0006687|GO:0005975|GO:0044281|GO:0042339|GO:0030207|GO:0016020|GO:0009405|GO:0042340|GO:0030212|GO:0030214|GO:0030204|GO:0030203|GO:0070062|GO:0043202	72638915	chr15	72638655	-	hs|15q23	NM_000520	chr15:72638915-72638655	NM_000520	Hs.604479
A_23_P169293	-2.70776	-1.4371	2.70776	down	DMRT1	doublesex and mab-3 related transcription factor 1	FALSE	Homo sapiens doublesex and mab-3 related transcription factor 1 (DMRT1), mRNA [NM_021951]	1761	GO:0000987|GO:0003700|GO:0046661|GO:0005634|GO:0007283|GO:0048599|GO:0042803|GO:0046872|GO:0035556|GO:1900107|GO:0005737|GO:0060008|GO:0060009|GO:0030238|GO:0045944|GO:0008354|GO:0002176|GO:0046982|GO:0045840|GO:0000122|GO:0006351|GO:0000902|GO:0003682|GO:0060903|GO:0045835|GO:2000020	968332	chr9	968273	+	hs|9p24.3	NM_021951	chr9:968273-968332	NM_021951	Hs.98586
A_23_P254212	-2.70853	-1.43751	2.70853	down	RPA4	replication protein A4, 30kDa	FALSE	Homo sapiens replication protein A4, 30kDa (RPA4), mRNA [NM_013347]	29935	GO:0000082|GO:0003697|GO:0033260|GO:0006270|GO:0006310|GO:0005654|GO:0005634|GO:0006289|GO:0000077|GO:0000278|GO:0005662	96140331	chrX	96140272	+	hs|Xq21.33	NM_013347	chrX:96140272-96140331	NM_013347	Hs.659349
A_23_P66241	-2.71326	-1.44003	2.71326	down	MT1M	metallothionein 1M	FALSE	Homo sapiens metallothionein 1M (MT1M), mRNA [NM_176870]	4499	GO:0071294|GO:0048471|GO:0005737|GO:0008270|GO:0005634|GO:0045926	56667869	chr16	56667810	+	hs|16q12.2	NM_176870	chr16:56667810-56667869	NM_176870	Hs.647370
A_23_P100344	-2.7159	-1.44143	2.7159	down	ORC6	origin recognition complex, subunit 6	FALSE	Homo sapiens origin recognition complex, subunit 6 (ORC6), transcript variant 1, mRNA [NM_014321]	23594	GO:0006260|GO:0005515|GO:0006261|GO:0000082|GO:0000808|GO:0016020|GO:0005886|GO:0005654|GO:0005634|GO:0005664|GO:0000278|GO:0003677	46731578	chr16	46731519	+	hs|16q11.2	NM_014321	chr16:46731519-46731578	NM_014321	Hs.49760
A_33_P3854217	-2.71987	-1.44354	2.71987	down	KIAA0319L	KIAA0319-like	FALSE	Homo sapiens KIAA0319-like (KIAA0319L), mRNA [NM_024874]	79932	GO:0005515|GO:0031410|GO:0016021|GO:0070062	35900305	chr1	35900246	-	hs|1p34.3	NM_024874	chr1:35900305-35900246	NM_024874	Hs.456507
A_32_P101031	-2.72516	-1.44634	2.72516	down	LYPD1	LY6/PLAUR domain containing 1	FALSE	Homo sapiens LY6/PLAUR domain containing 1 (LYPD1), transcript variant 1, mRNA [NM_144586]	116372	GO:0005886|GO:0031225	133402490	chr2	133402431	-	hs|2q21.2	NM_144586	chr2:133402490-133402431	NM_144586	Hs.432395
A_23_P115407	-2.72662	-1.44712	2.72662	down	GSTM1	glutathione S-transferase mu 1	FALSE	Homo sapiens glutathione S-transferase mu 1 (GSTM1), transcript variant 2, mRNA [NM_146421]	2944	GO:0043295|GO:0005737|GO:0006805|GO:0018916|GO:0070458|GO:0042178|GO:0006749|GO:0044281|GO:0019899|GO:0004364|GO:0042803|GO:0005829	110231731	chr1	110231672	+	hs|1p13.3	NM_146421	chr1:110231672-110231731	NM_146421	Hs.301961
A_23_P365719	-2.72895	-1.44834	2.72895	down	TAPBP	TAP binding protein (tapasin)	FALSE	Homo sapiens TAP binding protein (tapasin) (TAPBP), transcript variant 1, mRNA [NM_003190]	6892	GO:0005515|GO:0002474|GO:0042824|GO:0042825|GO:0042288|GO:0005783|GO:0006890|GO:0042590|GO:0050823|GO:0042886|GO:0006955|GO:0006461|GO:0015833|GO:0000139|GO:0019885|GO:0042605|GO:0005789|GO:0071556|GO:0002479|GO:0051082|GO:0015433|GO:0016021|GO:0046978|GO:0046979	33267777	chr6	33267718	-	hs|6p21.32	NM_003190	chr6:33267777-33267718	NM_003190	Hs.370937
A_21_P0001022	-2.73085	-1.44935	2.73085	down			FALSE				159453096	chr1	159453037	+	hs|1q23.2		chr1:159453037-159453096
A_21_P0012175	-2.73325	-1.45061	2.73325	down	XLOC_l2_009050		FALSE	BROAD Institute lincRNA (XLOC_l2_009050), lincRNA [TCONS_l2_00017027]			35697631	chr21	35697572	+	hs|21q22.11		chr21:35697572-35697631
A_23_P16523	-2.73406	-1.45104	2.73406	down	GDF15	growth differentiation factor 15	FALSE	Homo sapiens growth differentiation factor 15 (GDF15), mRNA [NM_004864]	9518	GO:0007267|GO:0010862|GO:0005576|GO:0042981|GO:0005125|GO:0005160|GO:0005615|GO:0060395|GO:0007165|GO:0043408|GO:0007179|GO:0048468|GO:0008083|GO:0070062	18499949	chr19	18499890	+	hs|19p13.11	NM_004864	chr19:18499890-18499949	NM_004864	Hs.616962
A_23_P55998	-2.74795	-1.45836	2.74795	down	SLC1A5	solute carrier family 1 (neutral amino acid transporter), member 5	FALSE	Homo sapiens solute carrier family 1 (neutral amino acid transporter), member 5 (SLC1A5), transcript variant 1, mRNA [NM_005628]	6510	GO:0005515|GO:0042470|GO:0005794|GO:0005886|GO:0006865|GO:0009615|GO:0055085|GO:0003333|GO:0006860|GO:0015804|GO:0015194|GO:0016020|GO:0001618|GO:0005887|GO:0015825|GO:0006868|GO:0015175|GO:0006835|GO:0015186|GO:0004872|GO:0017153|GO:0070062|GO:0006811	47278958	chr19	47278899	-	hs|19q13.32	NM_005628	chr19:47278958-47278899	NM_005628	Hs.631582
A_24_P252996	-2.74914	-1.45898	2.74914	down	FOLR3	folate receptor 3 (gamma)	FALSE	Homo sapiens folate receptor 3 (gamma) (FOLR3), mRNA [NM_000804]	2352	GO:0005542|GO:0016020|GO:0015884|GO:0005576|GO:0019898	71850648	chr11	71850485	+	hs|11q13.4	NM_000804	chr11:71850485-71850648	NM_000804	Hs.352
A_32_P22622	-2.74933	-1.45908	2.74933	down	NOP14	NOP14 nucleolar protein	FALSE	Homo sapiens NOP14 nucleolar protein (NOP14), transcript variant 2, mRNA [NM_003703]	8602	GO:0000462|GO:0000472|GO:0006364|GO:0032040|GO:0005730|GO:0000480|GO:0005634|GO:0005739|GO:0030490|GO:0030515|GO:0016020|GO:0042274|GO:0030692|GO:0000447|GO:0019899|GO:0030686	2949326	chr4	2949267	-	hs|4p16.3	NM_003703	chr4:2949326-2949267	NM_003703	Hs.627133
A_33_P3337009	-2.75522	-1.46217	2.75522	down	PPCS	phosphopantothenoylcysteine synthetase	FALSE	Homo sapiens phosphopantothenoylcysteine synthetase (PPCS), transcript variant 4, mRNA [NM_001287507]	79717	GO:0015939|GO:0006766|GO:0004632|GO:0006767|GO:0015937|GO:0009108|GO:0044281|GO:0070062|GO:0005829	42923127	chr1	42923068	+	hs|1p34.2	NM_001287507	chr1:42923068-42923127	NM_001287507
A_23_P77493	-2.75719	-1.4632	2.75719	down	TUBB3	tubulin, beta 3 class III	FALSE	Homo sapiens tubulin, beta 3 class III (TUBB3), transcript variant 1, mRNA [NM_006086]	10381	GO:0005515|GO:0042277|GO:0030424|GO:0051258|GO:0005874|GO:0003924|GO:0005634|GO:0005525|GO:0055085|GO:0030425|GO:0071944|GO:0006184|GO:0005737|GO:0007067|GO:0006457|GO:0007411|GO:0043025|GO:0005200|GO:0051084|GO:0007017|GO:0044267|GO:0070062	90002496	chr16	90002437	+	hs|16q24.3	NM_006086	chr16:90002437-90002496	NM_006086	Hs.511743
A_23_P118607	-2.76029	-1.46482	2.76029	down	PTGES3L-AARSD1	PTGES3L-AARSD1 readthrough	FALSE	Homo sapiens PTGES3L-AARSD1 readthrough (PTGES3L-AARSD1), transcript variant 2, mRNA [NM_025267]	100885850		41107916	chr17	41107240	-	hs|17q21.31	NM_025267	chr17:41107916-41107240	NM_025267	Hs.317403
A_33_P3418516	-2.76185	-1.46563	2.76185	down	E2F3	E2F transcription factor 3	FALSE	Homo sapiens E2F transcription factor 3 (E2F3), transcript variant 1, mRNA [NM_001949]	1871	GO:0005515|GO:0005667|GO:0008284|GO:0003700|GO:0005794|GO:0006367|GO:0001047|GO:0005634|GO:0043231|GO:0005737|GO:0007219|GO:0005654|GO:0045893|GO:0000278	20490661	chr6	20490602	+	hs|6p22.3	NM_001949	chr6:20490602-20490661	NM_001949	Hs.269408
A_21_P0000956	-2.76676	-1.4682	2.76676	down	lnc-ALPL-1	lnc-ALPL-1:1	FALSE	LNCipedia lincRNA (lnc-ALPL-1), lincRNA [lnc-ALPL-1:1]			21917680	chr1	21917621	+	hs|1p36.12		chr1:21917621-21917680
A_21_P0001708	-2.77742	-1.47375	2.77742	down	lnc-HMCN1-2	lnc-HMCN1-2:2	FALSE	LNCipedia lincRNA (lnc-HMCN1-2), lincRNA [lnc-HMCN1-2:2]			185590104	chr1	185532449	+	hs|1q25.3		chr1:185532449-185590104
A_21_P0014221	-2.77799	-1.47404	2.77799	down	LOC100507464	uncharacterized LOC100507464	FALSE	PREDICTED: Homo sapiens uncharacterized LOC100507464 (LOC100507464), ncRNA [XR_108905]	100507464		50409381	chr8	50409322	-	hs|8q11.21	XR_108905	chr8:50409381-50409322	XR_108905	Hs.245745
A_33_P3290354	-2.78034	-1.47526	2.78034	down	FNDC1	fibronectin type III domain containing 1	FALSE	Homo sapiens fibronectin type III domain containing 1 (FNDC1), mRNA [NM_032532]	84624	GO:0031966|GO:0005886|GO:0005911|GO:0001934|GO:0071456|GO:0010666|GO:0005654|GO:0005576|GO:0051223	159646753	chr6	159646694	+	hs|6q25.3	NM_032532	chr6:159646694-159646753	NM_032532	Hs.520525
A_21_P0001288	-2.7853	-1.47783	2.7853	down	lnc-FOXO6-1	lnc-FOXO6-1:1	FALSE	LNCipedia lincRNA (lnc-FOXO6-1), lincRNA [lnc-FOXO6-1:1]			41930229	chr1	41898933	+	hs|1p34.2		chr1:41898933-41930229
A_23_P49041	-2.79391	-1.48228	2.79391	down	TMEM62	transmembrane protein 62	FALSE	Homo sapiens transmembrane protein 62 (TMEM62), mRNA [NM_024956]	80021	GO:0016021	43476742	chr15	43476683	+	hs|15q15.2	NM_024956	chr15:43476683-43476742	NM_024956	Hs.511175
A_23_P25935	-2.80124	-1.48607	2.80124	down	C14orf1	chromosome 14 open reading frame 1	FALSE	Homo sapiens chromosome 14 open reading frame 1 (C14orf1), mRNA [NM_007176]	11161	GO:0030133|GO:0008150|GO:0003674|GO:0016126|GO:0005789|GO:0016021	76117903	chr14	76117844	-	hs|14q24.3	NM_007176	chr14:76117903-76117844	NM_007176	Hs.15106
A_19_P00319709	-2.80153	-1.48621	2.80153	down	LINC00883	long intergenic non-protein coding RNA 883	FALSE	Homo sapiens long intergenic non-protein coding RNA 883 (LINC00883), transcript variant 2, long non-coding RNA [NR_028302]	344595		107010694	chr3	107010635	+	hs|3q13.12	NR_028302	chr3:107010635-107010694	NR_028302	Hs.543039
[truncated: 518 more rows]
